# Supplementary material for: Detecting the socio-economic drivers of confidence in government with eXplainable Artificial Intelligence
Source: Sci Rep. 2023 Jan 16;13:839. doi: 10.1038/s41598-023-28020-5 (PMC9841965; doi:10.1038/s41598-023-28020-5)
Supplement: Supplementary file 2 — Supplementary Information 2. [file 41598_2023_28020_MOESM2_ESM.xlsx]

## Sheet: Sheet1
BUSINESS AND ECONOMY (BE) INDICATORS Indicators selected by Boruta are highlighted in cyan
Indicator code	Indicator name	Description
ALLENT_ACTIVE_DENSITY B-S_X_K642 0	DENSITY FIRMS ACTIVES, NE	Density of all firms actives (number of actives firms by 1000 population) - Economic sector (ISIC rev.4): Total economy - aggregate 3 (industry, construction and services exc. insurance activities of holding companies) - Employment size range: Non employer firm
ALLENT_ACTIVE_DENSITY B-S_X_K642 TOTAL	DENSITY FIRMS ACTIVES	Density of all firms actives (number of actives firms by 1000 population) - Economic sector (ISIC rev.4): Total economy - aggregate 3 (industry, construction and services exc. insurance activities of holding companies) - Employment size range: Total
ALLENT_ACTIVE_SIZE B-E TOTAL	EMPLOYMENT SIZE ACTIVE B-E ENTERPRISES	Average employment size of active enterprises (all firms) - Economic sector (ISIC rev.4): Industry (exc. construction) - Employment size range: Total
ALLENT_ACTIVE_SIZE B-S_X_K642 0	EMPLOYMENT SIZE ACTIVE ENTERPRISES, NE	Average employment size of active enterprises (all firms) - Economic sector (ISIC rev.4): Total economy - aggregate 3 (industry, construction and services exc. insurance activities of holding companies) - Employment size range: Non employer firm
ALLENT_ACTIVE_SIZE B-S_X_K642 TOTAL	EMPLOYMENT SIZE ACTIVE ENTERPRISES	Average employment size of active enterprises (all firms) - Economic sector (ISIC rev.4): Total economy - aggregate 3 (industry, construction and services exc. insurance activities of holding companies) - Employment size range: Total
ALLENT_ACTIVE_SIZE F TOTAL	EMPLOYMENT SIZE ACTIVE F ENTERPRISES	Average employment size of active enterprises (all firms) - Economic sector (ISIC rev.4): Construction - Employment size range: Total
ALLENT_ACTIVE_SIZE G TOTAL	EMPLOYMENT SIZE ACTIVE G ENTERPRISES	Average employment size of active enterprises (all firms) - Economic sector (ISIC rev.4): Wholesale and retail trade; repair of motor vehicles and motorcycles - Employment size range: Total
ALLENT_ACTIVE_SIZE H TOTAL	EMPLOYMENT SIZE ACTIVE H ENTERPRISES	Average employment size of active enterprises (all firms) - Economic sector (ISIC rev.4): Transportation and storage - Employment size range: Total
ALLENT_ACTIVE_SIZE I TOTAL	EMPLOYMENT SIZE ACTIVE I ENTERPRISES	Average employment size of active enterprises (all firms) - Economic sector (ISIC rev.4): Accommodation and food service activities - Employment size range: Total
ALLENT_ACTIVE_SIZE J TOTAL	EMPLOYMENT SIZE ACTIVE J ENTERPRISES	Average employment size of active enterprises (all firms) - Economic sector (ISIC rev.4): Information and communication - Employment size range: Total
ALLENT_ACTIVE_SIZE K_L_X_K642 TOTAL	EMPLOYMENT SIZE ACTIVE K_L_X ENTERPRISES	Average employment size of active enterprises (all firms) - Economic sector (ISIC rev.4): Financial and insurance activities; real estate activities except activities of holding companies - Employment size range: Total
ALLENT_ACTIVE_SIZE M_N TOTAL	EMPLOYMENT SIZE ACTIVE M_N ENTERPRISES	Average employment size of active enterprises (all firms) - Economic sector (ISIC rev.4): Professional, scientific and technical activities; administrative and support service activities - Employment size range: Total
ALLENT_ACTIVE_SIZE P_Q TOTAL	EMPLOYMENT SIZE ACTIVE P_Q ENTERPRISES	Average employment size of active enterprises (all firms) - Economic sector (ISIC rev.4): Education; human health and social work activities - Employment size range: Total
ALLENT_ACTIVE_SIZE R_S TOTAL	EMPLOYMENT SIZE ACTIVE R_S ENTERPRISES	Average employment size of active enterprises (all firms) - Economic sector (ISIC rev.4): Arts, entertainment and recreation; other service activities - Employment size range: Total
ALLENT_B_DENSITY B-S_X_K642 10PLUS	DENSITY NEW FIRMS, 10+ E	Density of birth all firms (number of births divided by 1000 population) - Economic sector (ISIC rev.4): Total economy - aggregate 3 (industry, construction and services exc. insurance activities of holding companies) - Employment size range: 10 employees or more
ALLENT_B_DENSITY B-S_X_K642 TOTAL	DENSITY NEW FIRMS	Density of birth all firms (number of births divided by 1000 population) - Economic sector (ISIC rev.4): Total economy - aggregate 3 (industry, construction and services exc. insurance activities of holding companies) - Employment size range: Total
ALLENT_B_RA B-S_X_K642 1_9	BIRTH RATE FIRMS, 1-9 E	Birth rate (in % of all firms - same sector, same size class) - Economic sector (ISIC rev.4): Total economy - aggregate 3 (industry, construction and services exc. insurance activities of holding companies) - Employment size range: 1-9 employees
ALLENT_B_RA B-S_X_K642 TOTAL	BIRTH RATE FIRMS	Birth rate (in % of all firms - same sector, same size class) - Economic sector (ISIC rev.4): Total economy - aggregate 3 (industry, construction and services exc. insurance activities of holding companies) - Employment size range: Total
ALLENT_B_RA P_Q TOTAL	BIRTH RATE P_Q FIRMS	Birth rate (in % of all firms - same sector, same size class) - Economic sector (ISIC rev.4): Education; human health and social work activities - Employment size range: Total
ALLENT_B_SH B-E TOTAL	BIRTH RATE B-E FIRMS	Share of newly born firms in the business population (in % of all firms - same sector, same size class) - Economic sector (ISIC rev.4): Industry (exc. construction) - Employment size range: Total
ALLENT_B_SH B-S_X_K642 0	% NEW FIRMS, NE	Share of newly born firms in the business population (in % of all firms - same sector, same size class) - Economic sector (ISIC rev.4): Total economy - aggregate 3 (industry, construction and services exc. insurance activities of holding companies) - Employment size range: Non employer firm
ALLENT_B_SH B-S_X_K642 10PLUS	% NEW FIRMS, 10+ E	Share of newly born firms in the business population (in % of all firms - same sector, same size class) - Economic sector (ISIC rev.4): Total economy - aggregate 3 (industry, construction and services exc. insurance activities of holding companies) - Employment size range: 10 employees or more
ALLENT_B_SH B-S_X_K642 1_9	% NEW FIRMS, 1-9 E	Share of newly born firms in the business population (in % of all firms - same sector, same size class) - Economic sector (ISIC rev.4): Total economy - aggregate 3 (industry, construction and services exc. insurance activities of holding companies) - Employment size range: 1-9 employees
ALLENT_B_SH B-S_X_K642 TOTAL	% NEW FIRMS	Share of newly born firms in the business population (in % of all firms - same sector, same size class) - Economic sector (ISIC rev.4): Total economy - aggregate 3 (industry, construction and services exc. insurance activities of holding companies) - Employment size range: Total
ALLENT_B_SH F TOTAL	% NEW F FIRMS	Share of newly born firms in the business population (in % of all firms - same sector, same size class) - Economic sector (ISIC rev.4): Construction - Employment size range: Total
ALLENT_B_SH G TOTAL	% NEW G FIRMS	Share of newly born firms in the business population (in % of all firms - same sector, same size class) - Economic sector (ISIC rev.4): Wholesale and retail trade; repair of motor vehicles and motorcycles - Employment size range: Total
ALLENT_B_SH H TOTAL	% NEW H FIRMS	Share of newly born firms in the business population (in % of all firms - same sector, same size class) - Economic sector (ISIC rev.4): Transportation and storage - Employment size range: Total
ALLENT_B_SH I TOTAL	% NEW I FIRMS	Share of newly born firms in the business population (in % of all firms - same sector, same size class) - Economic sector (ISIC rev.4): Accommodation and food service activities - Employment size range: Total
ALLENT_B_SH J TOTAL	% NEW J FIRMS	Share of newly born firms in the business population (in % of all firms - same sector, same size class) - Economic sector (ISIC rev.4): Information and communication - Employment size range: Total
ALLENT_B_SH K_L_X_K642 TOTAL	% NEW K_L_X FIRMS	Share of newly born firms in the business population (in % of all firms - same sector, same size class) - Economic sector (ISIC rev.4): Financial and insurance activities; real estate activities except activities of holding companies - Employment size range: Total
ALLENT_B_SH M_N TOTAL	% NEW M_N FIRMS	Share of newly born firms in the business population (in % of all firms - same sector, same size class) - Economic sector (ISIC rev.4): Professional, scientific and technical activities; administrative and support service activities - Employment size range: Total
ALLENT_B_SH P_Q TOTAL	% NEW P_Q FIRMS	Share of newly born firms in the business population (in % of all firms - same sector, same size class) - Economic sector (ISIC rev.4): Education; human health and social work activities - Employment size range: Total
ALLENT_B_SH R_S TOTAL	% NEW R_S FIRMS	Share of newly born firms in the business population (in % of all firms - same sector, same size class) - Economic sector (ISIC rev.4): Arts, entertainment and recreation; other service activities - Employment size range: Total
ALLENT_B_SIZE B-E TOTAL	EMPLOYMENT SIZE NEW B-E ENTERPRISES	Average employment size of newly born enterprises (all firms) - Economic sector (ISIC rev.4): Industry (exc. construction) - Employment size range: Total
ALLENT_B_SIZE B-S_X_K642 0	EMPLOYMENT SIZE NEW ENTERPRISES, NE	Average employment size of newly born enterprises (all firms) - Economic sector (ISIC rev.4): Total economy - aggregate 3 (industry, construction and services exc. insurance activities of holding companies) - Employment size range: Non employer firm
ALLENT_B_SIZE B-S_X_K642 10PLUS	EMPLOYMENT SIZE NEW ENTERPRISES, 10+ E	Average employment size of newly born enterprises (all firms) - Economic sector (ISIC rev.4): Total economy - aggregate 3 (industry, construction and services exc. insurance activities of holding companies) - Employment size range: 10 employees or more
ALLENT_B_SIZE B-S_X_K642 1_9	EMPLOYMENT SIZE NEW ENTERPRISES, 1-9 E	Average employment size of newly born enterprises (all firms) - Economic sector (ISIC rev.4): Total economy - aggregate 3 (industry, construction and services exc. insurance activities of holding companies) - Employment size range: 1-9 employees
ALLENT_B_SIZE B-S_X_K642 TOTAL	EMPLOYMENT SIZE NEW ENTERPRISES	Average employment size of newly born enterprises (all firms) - Economic sector (ISIC rev.4): Total economy - aggregate 3 (industry, construction and services exc. insurance activities of holding companies) - Employment size range: Total
ALLENT_B_SIZE F TOTAL	EMPLOYMENT SIZE NEW F ENTERPRISES	Average employment size of newly born enterprises (all firms) - Economic sector (ISIC rev.4): Construction - Employment size range: Total
ALLENT_B_SIZE G TOTAL	EMPLOYMENT SIZE NEW G ENTERPRISES	Average employment size of newly born enterprises (all firms) - Economic sector (ISIC rev.4): Wholesale and retail trade; repair of motor vehicles and motorcycles - Employment size range: Total
ALLENT_B_SIZE H TOTAL	EMPLOYMENT SIZE NEW H ENTERPRISES	Average employment size of newly born enterprises (all firms) - Economic sector (ISIC rev.4): Transportation and storage - Employment size range: Total
ALLENT_B_SIZE I TOTAL	EMPLOYMENT SIZE NEW I ENTERPRISES	Average employment size of newly born enterprises (all firms) - Economic sector (ISIC rev.4): Accommodation and food service activities - Employment size range: Total
ALLENT_B_SIZE J TOTAL	EMPLOYMENT SIZE NEW J ENTERPRISES	Average employment size of newly born enterprises (all firms) - Economic sector (ISIC rev.4): Information and communication - Employment size range: Total
ALLENT_B_SIZE K_L_X_K642 TOTAL	EMPLOYMENT SIZE NEW K_L_X ENTERPRISES	Average employment size of newly born enterprises (all firms) - Economic sector (ISIC rev.4): Financial and insurance activities; real estate activities except activities of holding companies - Employment size range: Total
ALLENT_B_SIZE M_N TOTAL	EMPLOYMENT SIZE NEW M_N ENTERPRISES	Average employment size of newly born enterprises (all firms) - Economic sector (ISIC rev.4): Professional, scientific and technical activities; administrative and support service activities - Employment size range: Total
ALLENT_B_SIZE P_Q TOTAL	EMPLOYMENT SIZE NEW P_Q ENTERPRISES	Average employment size of newly born enterprises (all firms) - Economic sector (ISIC rev.4): Education; human health and social work activities - Employment size range: Total
ALLENT_B_SIZE R_S TOTAL	EMPLOYMENT SIZE NEW R_S ENTERPRISES	Average employment size of newly born enterprises (all firms) - Economic sector (ISIC rev.4): Arts, entertainment and recreation; other service activities - Employment size range: Total
ALLENT_CHURN_RA B-S_X_K642 TOTAL	CHURN RATE FIRMS	Churn rate (births plus deaths in % of all firms - same sector, same size class) - Economic sector (ISIC rev.4): Total economy - aggregate 3 (industry, construction and services exc. insurance activities of holding companies) - Employment size range: Total
ALLENT_CHURN_RA H TOTAL	CHURN RATE H FIRMS	Churn rate (births plus deaths in % of all firms - same sector, same size class) - Economic sector (ISIC rev.4): Transportation and storage - Employment size range: Total
ALLENT_CHURN_RA J TOTAL	CHURN RATE J FIRMS	Churn rate (births plus deaths in % of all firms - same sector, same size class) - Economic sector (ISIC rev.4): Information and communication - Employment size range: Total
ALLENT_D_DENSITY B-S_X_K642 10PLUS	DENSITY DEAD FIRMS, 10+ E	Density of death all firms (number of deaths divided by 1000 population) - Economic sector (ISIC rev.4): Total economy - aggregate 3 (industry, construction and services exc. insurance activities of holding companies) - Employment size range: 10 employees or more
ALLENT_D_DENSITY B-S_X_K642 TOTAL	DENSITY DEAD FIRMS	Density of death all firms (number of deaths divided by 1000 population) - Economic sector (ISIC rev.4): Total economy - aggregate 3 (industry, construction and services exc. insurance activities of holding companies) - Employment size range: Total
ALLENT_D_RA B-S_X_K642 TOTAL	DEATH RATE FIRMS	Death rate (in % of all firms - same sector, same size class) - Economic sector (ISIC rev.4): Total economy - aggregate 3 (industry, construction and services exc. insurance activities of holding companies) - Employment size range: Total
ALLENT_D_SH B-S_X_K642 10PLUS	% DEAD FIRMS, 10+ E	Share of dead firms in the business population (in % of all firms - same sector, same size class) - Economic sector (ISIC rev.4): Total economy - aggregate 3 (industry, construction and services exc. insurance activities of holding companies) - Employment size range: 10 employees or more
ALLENT_D_SH B-S_X_K642 1_9	% DEAD FIRMS, 1-9 E	Share of dead firms in the business population (in % of all firms - same sector, same size class) - Economic sector (ISIC rev.4): Total economy - aggregate 3 (industry, construction and services exc. insurance activities of holding companies) - Employment size range: 1-9 employees
ALLENT_D_SH B-S_X_K642 TOTAL	% DEAD FIRMS	Share of dead firms in the business population (in % of all firms - same sector, same size class) - Economic sector (ISIC rev.4): Total economy - aggregate 3 (industry, construction and services exc. insurance activities of holding companies) - Employment size range: Total
ALLENT_D_SH F TOTAL	% DEAD F FIRMS	Share of dead firms in the business population (in % of all firms - same sector, same size class) - Economic sector (ISIC rev.4): Construction - Employment size range: Total
ALLENT_D_SH G TOTAL	% DEAD G FIRMS	Share of dead firms in the business population (in % of all firms - same sector, same size class) - Economic sector (ISIC rev.4): Wholesale and retail trade; repair of motor vehicles and motorcycles - Employment size range: Total
ALLENT_D_SH H TOTAL	% DEAD H FIRMS	Share of dead firms in the business population (in % of all firms - same sector, same size class) - Economic sector (ISIC rev.4): Transportation and storage - Employment size range: Total
ALLENT_D_SH I TOTAL	% DEAD I FIRMS	Share of dead firms in the business population (in % of all firms - same sector, same size class) - Economic sector (ISIC rev.4): Accommodation and food service activities - Employment size range: Total
ALLENT_D_SH J TOTAL	% DEAD J FIRMS	Share of dead firms in the business population (in % of all firms - same sector, same size class) - Economic sector (ISIC rev.4): Information and communication - Employment size range: Total
ALLENT_D_SH K_L_X_K642 TOTAL	% DEAD K_L_X FIRMS	Share of dead firms in the business population (in % of all firms - same sector, same size class) - Economic sector (ISIC rev.4): Financial and insurance activities; real estate activities except activities of holding companies - Employment size range: Total
ALLENT_D_SH M_N TOTAL	% DEAD M_N FIRMS	Share of dead firms in the business population (in % of all firms - same sector, same size class) - Economic sector (ISIC rev.4): Professional, scientific and technical activities; administrative and support service activities - Employment size range: Total
ALLENT_D_SH P_Q TOTAL	% DEAD P_Q FIRMS	Share of dead firms in the business population (in % of all firms - same sector, same size class) - Economic sector (ISIC rev.4): Education; human health and social work activities - Employment size range: Total
ALLENT_D_SIZE B-E TOTAL	EMPLOYMENT SIZE DEAD B-E ENTERPRISES	Average employment size of dead enterprises (all firms) - Economic sector (ISIC rev.4): Industry (exc. construction) - Employment size range: Total
ALLENT_D_SIZE B-S_X_K642 0	EMPLOYMENT SIZE DEAD ENTERPRISES, NE	Average employment size of dead enterprises (all firms) - Economic sector (ISIC rev.4): Total economy - aggregate 3 (industry, construction and services exc. insurance activities of holding companies) - Employment size range: Non employer firm
ALLENT_D_SIZE B-S_X_K642 TOTAL	EMPLOYMENT SIZE DEAD ENTERPRISES	Average employment size of dead enterprises (all firms) - Economic sector (ISIC rev.4): Total economy - aggregate 3 (industry, construction and services exc. insurance activities of holding companies) - Employment size range: Total
ALLENT_D_SIZE F TOTAL	EMPLOYMENT SIZE DEAD F ENTERPRISES	Average employment size of dead enterprises (all firms) - Economic sector (ISIC rev.4): Construction - Employment size range: Total
ALLENT_D_SIZE G TOTAL	EMPLOYMENT SIZE DEAD G ENTERPRISES	Average employment size of dead enterprises (all firms) - Economic sector (ISIC rev.4): Wholesale and retail trade; repair of motor vehicles and motorcycles - Employment size range: Total
ALLENT_D_SIZE H TOTAL	EMPLOYMENT SIZE DEAD H ENTERPRISES	Average employment size of dead enterprises (all firms) - Economic sector (ISIC rev.4): Transportation and storage - Employment size range: Total
ALLENT_D_SIZE I TOTAL	EMPLOYMENT SIZE DEAD I ENTERPRISES	Average employment size of dead enterprises (all firms) - Economic sector (ISIC rev.4): Accommodation and food service activities - Employment size range: Total
ALLENT_D_SIZE J TOTAL	EMPLOYMENT SIZE DEAD J ENTERPRISES	Average employment size of dead enterprises (all firms) - Economic sector (ISIC rev.4): Information and communication - Employment size range: Total
ALLENT_D_SIZE K_L_X_K642 TOTAL	EMPLOYMENT SIZE DEAD K_L_X ENTERPRISES	Average employment size of dead enterprises (all firms) - Economic sector (ISIC rev.4): Financial and insurance activities; real estate activities except activities of holding companies - Employment size range: Total
ALLENT_D_SIZE M_N TOTAL	EMPLOYMENT SIZE DEAD M_N ENTERPRISES	Average employment size of dead enterprises (all firms) - Economic sector (ISIC rev.4): Professional, scientific and technical activities; administrative and support service activities - Employment size range: Total
ALLENT_D_SIZE P_Q TOTAL	EMPLOYMENT SIZE DEAD P_Q ENTERPRISES	Average employment size of dead enterprises (all firms) - Economic sector (ISIC rev.4): Education; human health and social work activities - Employment size range: Total
ALLENT_D_SIZE R_S TOTAL	EMPLOYMENT SIZE DEAD R_S ENTERPRISES	Average employment size of dead enterprises (all firms) - Economic sector (ISIC rev.4): Arts, entertainment and recreation; other service activities - Employment size range: Total
ALLENT_YS3_SH B-E TOTAL	% 3-YEARS B_E FIRMS	Share of 3-year-old firms in the business population (in % of all firms - same sector, same size class) - Economic sector (ISIC rev.4): Industry (exc. construction) - Employment size range: Total
ALLENT_YS3_SH B-S_X_K642 0	% 3-YEARS FIRMS, NE	Share of 3-year-old firms in the business population (in % of all firms - same sector, same size class) - Economic sector (ISIC rev.4): Total economy - aggregate 3 (industry, construction and services exc. insurance activities of holding companies) - Employment size range: Non employer firm
ALLENT_YS3_SH B-S_X_K642 10PLUS	% 3-YEARS FIRMS, 10+ E	Share of 3-year-old firms in the business population (in % of all firms - same sector, same size class) - Economic sector (ISIC rev.4): Total economy - aggregate 3 (industry, construction and services exc. insurance activities of holding companies) - Employment size range: 10 employees or more
ALLENT_YS3_SH B-S_X_K642 1_9	% 3-YEARS FIRMS, 1-9 E	Share of 3-year-old firms in the business population (in % of all firms - same sector, same size class) - Economic sector (ISIC rev.4): Total economy - aggregate 3 (industry, construction and services exc. insurance activities of holding companies) - Employment size range: 1-9 employees
ALLENT_YS3_SH F TOTAL	% 3-YEARS F FIRMS	Share of 3-year-old firms in the business population (in % of all firms - same sector, same size class) - Economic sector (ISIC rev.4): Construction - Employment size range: Total
ALLENT_YS3_SH G TOTAL	% 3-YEARS G FIRMS	Share of 3-year-old firms in the business population (in % of all firms - same sector, same size class) - Economic sector (ISIC rev.4): Wholesale and retail trade; repair of motor vehicles and motorcycles - Employment size range: Total
ALLENT_YS3_SH H TOTAL	% 3-YEARS H FIRMS	Share of 3-year-old firms in the business population (in % of all firms - same sector, same size class) - Economic sector (ISIC rev.4): Transportation and storage - Employment size range: Total
ALLENT_YS3_SH I TOTAL	% 3-YEARS I FIRMS	Share of 3-year-old firms in the business population (in % of all firms - same sector, same size class) - Economic sector (ISIC rev.4): Accommodation and food service activities - Employment size range: Total
ALLENT_YS3_SH J TOTAL	% 3-YEARS J FIRMS	Share of 3-year-old firms in the business population (in % of all firms - same sector, same size class) - Economic sector (ISIC rev.4): Information and communication - Employment size range: Total
ALLENT_YS3_SH K_L_X_K642 TOTAL	% 3-YEARS K_L_X FIRMS	Share of 3-year-old firms in the business population (in % of all firms - same sector, same size class) - Economic sector (ISIC rev.4): Financial and insurance activities; real estate activities except activities of holding companies - Employment size range: Total
ALLENT_YS3_SH M_N TOTAL	% 3-YEARS M_N FIRMS	Share of 3-year-old firms in the business population (in % of all firms - same sector, same size class) - Economic sector (ISIC rev.4): Professional, scientific and technical activities; administrative and support service activities - Employment size range: Total
ALLENT_YS3_SH P_Q TOTAL	% 3-YEARS P_Q FIRMS	Share of 3-year-old firms in the business population (in % of all firms - same sector, same size class) - Economic sector (ISIC rev.4): Education; human health and social work activities - Employment size range: Total
ALLENT_YS3_SH R_S TOTAL	% 3-YEARS R_S FIRMS	Share of 3-year-old firms in the business population (in % of all firms - same sector, same size class) - Economic sector (ISIC rev.4): Arts, entertainment and recreation; other service activities - Employment size range: Total
EMPENT_ACTIVE_DENSITY B-S_X_K642 10PLUS	DENSITY EMPLOYER FIRMS ACTIVES, 10+ E	Density of employer firms actives (% of actives firms by 1000 population) - Economic sector (ISIC rev.4): Total economy - aggregate 3 (industry, construction and services exc. insurance activities of holding companies) - Employment size range: 10 employees or more
EMPENT_ACTIVE_DENSITY B-S_X_K642 TOTAL	DENSITY EMPLOYER FIRMS ACTIVES	Density of employer firms actives (% of actives firms by 1000 population) - Economic sector (ISIC rev.4): Total economy - aggregate 3 (industry, construction and services exc. insurance activities of holding companies) - Employment size range: Total
EMPENT_ACTIVE_SIZE B-E TOTAL	EMPLOYMENT SIZE ACTIVE B-E ENTERPRISES (EMPLOYER FIRMS)	Average employment size of active enterprises (employer firms) - Economic sector (ISIC rev.4): Industry (exc. construction) - Employment size range: Total
EMPENT_ACTIVE_SIZE B-S_X_K642 10PLUS	EMPLOYMENT SIZE ACTIVE ENTERPRISES (EMPLOYER FIRMS), 10+ E	Average employment size of active enterprises (employer firms) - Economic sector (ISIC rev.4): Total economy - aggregate 3 (industry, construction and services exc. insurance activities of holding companies) - Employment size range: 10 employees or more
EMPENT_ACTIVE_SIZE B-S_X_K642 1_9	EMPLOYMENT SIZE ACTIVE ENTERPRISES (EMPLOYER FIRMS), 1-9 E	Average employment size of active enterprises (employer firms) - Economic sector (ISIC rev.4): Total economy - aggregate 3 (industry, construction and services exc. insurance activities of holding companies) - Employment size range: 1-9 employees
EMPENT_ACTIVE_SIZE B-S_X_K642 TOTAL	EMPLOYMENT SIZE ACTIVE ENTERPRISES (EMPLOYER FIRMS)	Average employment size of active enterprises (employer firms) - Economic sector (ISIC rev.4): Total economy - aggregate 3 (industry, construction and services exc. insurance activities of holding companies) - Employment size range: Total
EMPENT_ACTIVE_SIZE F TOTAL	EMPLOYMENT SIZE ACTIVE F ENTERPRISES (EMPLOYER FIRMS)	Average employment size of active enterprises (employer firms) - Economic sector (ISIC rev.4): Construction - Employment size range: Total
EMPENT_ACTIVE_SIZE G TOTAL	EMPLOYMENT SIZE ACTIVE G ENTERPRISES (EMPLOYER FIRMS)	Average employment size of active enterprises (employer firms) - Economic sector (ISIC rev.4): Wholesale and retail trade; repair of motor vehicles and motorcycles - Employment size range: Total
EMPENT_ACTIVE_SIZE H TOTAL	EMPLOYMENT SIZE ACTIVE H ENTERPRISES (EMPLOYER FIRMS)	Average employment size of active enterprises (employer firms) - Economic sector (ISIC rev.4): Transportation and storage - Employment size range: Total
EMPENT_ACTIVE_SIZE I TOTAL	EMPLOYMENT SIZE ACTIVE I ENTERPRISES (EMPLOYER FIRMS)	Average employment size of active enterprises (employer firms) - Economic sector (ISIC rev.4): Accommodation and food service activities - Employment size range: Total
EMPENT_ACTIVE_SIZE J TOTAL	EMPLOYMENT SIZE ACTIVE J ENTERPRISES (EMPLOYER FIRMS)	Average employment size of active enterprises (employer firms) - Economic sector (ISIC rev.4): Information and communication - Employment size range: Total
EMPENT_ACTIVE_SIZE K_L_X_K642 TOTAL	EMPLOYMENT SIZE ACTIVE K_L_X ENTERPRISES (EMPLOYER FIRMS)	Average employment size of active enterprises (employer firms) - Economic sector (ISIC rev.4): Financial and insurance activities; real estate activities except activities of holding companies - Employment size range: Total
EMPENT_ACTIVE_SIZE M_N TOTAL	EMPLOYMENT SIZE ACTIVE M_N ENTERPRISES (EMPLOYER FIRMS)	Average employment size of active enterprises (employer firms) - Economic sector (ISIC rev.4): Professional, scientific and technical activities; administrative and support service activities - Employment size range: Total
EMPENT_ACTIVE_SIZE P_Q TOTAL	EMPLOYMENT SIZE ACTIVE P_Q ENTERPRISES (EMPLOYER FIRMS)	Average employment size of active enterprises (employer firms) - Economic sector (ISIC rev.4): Education; human health and social work activities - Employment size range: Total
EMPENT_ACTIVE_SIZE R_S TOTAL	EMPLOYMENT SIZE ACTIVE R_S ENTERPRISES (EMPLOYER FIRMS)	Average employment size of active enterprises (employer firms) - Economic sector (ISIC rev.4): Arts, entertainment and recreation; other service activities - Employment size range: Total
EMPENT_B_DENSITY B-S_X_K642 10PLUS	DENSITY NEW EMPLOYER FIRMS, 10+ E	Density of birth employer firms (% of births divided by 1000 population) - Economic sector (ISIC rev.4): Total economy - aggregate 3 (industry, construction and services exc. insurance activities of holding companies) - Employment size range: 10 employees or more
EMPENT_B_DENSITY B-S_X_K642 TOTAL	DENSITY NEW EMPLOYER FIRMS	Density of birth employer firms (% of births divided by 1000 population) - Economic sector (ISIC rev.4): Total economy - aggregate 3 (industry, construction and services exc. insurance activities of holding companies) - Employment size range: Total
EMPENT_B_RA B-S_X_K642 TOTAL	BIRTH RATE EMPLOYER FIRMS	Birth rate (in % of employer firms - same sector, same size class) - Economic sector (ISIC rev.4): Total economy - aggregate 3 (industry, construction and services exc. insurance activities of holding companies) - Employment size range: Total
EMPENT_B_RA J TOTAL	BIRTH RATE J EMPLOYER FIRMS	Birth rate (in % of employer firms - same sector, same size class) - Economic sector (ISIC rev.4): Information and communication - Employment size range: Total
EMPENT_B_SH B-E TOTAL	% NEW B-E EMPLOYER FIRMS	Share of newly born firms in the business population (in % of employer firms - same sector, same size class) - Economic sector (ISIC rev.4): Industry (exc. construction) - Employment size range: Total
EMPENT_B_SH B-S_X_K642 10PLUS	% NEW EMPLOYER FIRMS, 10+ E	Share of newly born firms in the business population (in % of employer firms - same sector, same size class) - Economic sector (ISIC rev.4): Total economy - aggregate 3 (industry, construction and services exc. insurance activities of holding companies) - Employment size range: 10 employees or more
EMPENT_B_SH B-S_X_K642 TOTAL	% NEW EMPLOYER FIRMS	Share of newly born firms in the business population (in % of employer firms - same sector, same size class) - Economic sector (ISIC rev.4): Total economy - aggregate 3 (industry, construction and services exc. insurance activities of holding companies) - Employment size range: Total
EMPENT_B_SH G TOTAL	% NEW G EMPLOYER FIRMS	Share of newly born firms in the business population (in % of employer firms - same sector, same size class) - Economic sector (ISIC rev.4): Wholesale and retail trade; repair of motor vehicles and motorcycles - Employment size range: Total
EMPENT_B_SH H TOTAL	% NEW H EMPLOYER FIRMS	Share of newly born firms in the business population (in % of employer firms - same sector, same size class) - Economic sector (ISIC rev.4): Transportation and storage - Employment size range: Total
EMPENT_B_SH I TOTAL	% NEW I EMPLOYER FIRMS	Share of newly born firms in the business population (in % of employer firms - same sector, same size class) - Economic sector (ISIC rev.4): Accommodation and food service activities - Employment size range: Total
EMPENT_B_SH J TOTAL	% NEW J EMPLOYER FIRMS	Share of newly born firms in the business population (in % of employer firms - same sector, same size class) - Economic sector (ISIC rev.4): Information and communication - Employment size range: Total
EMPENT_B_SH K_L_X_K642 TOTAL	% NEW K_L_X EMPLOYER FIRMS	Share of newly born firms in the business population (in % of employer firms - same sector, same size class) - Economic sector (ISIC rev.4): Financial and insurance activities; real estate activities except activities of holding companies - Employment size range: Total
EMPENT_B_SH R_S TOTAL	% NEW R_S EMPLOYER FIRMS	Share of newly born firms in the business population (in % of employer firms - same sector, same size class) - Economic sector (ISIC rev.4): Arts, entertainment and recreation; other service activities - Employment size range: Total
EMPENT_B_SIZE B-E TOTAL	EMPLOYMENT SIZE NEW B-E ENTERPRISES (EMPLOYER FIRMS)	Average employment size of newly born enterprises (employer firms) - Economic sector (ISIC rev.4): Industry (exc. construction) - Employment size range: Total
EMPENT_B_SIZE B-N TOTAL	EMPLOYMENT SIZE NEW B-N ENTERPRISES (EMPLOYER FIRMS)	Average employment size of newly born enterprises (employer firms) - Economic sector (ISIC rev.4): Total economy - aggregate 4 (industry, construction and business services) - Employment size range: Total
EMPENT_B_SIZE B-S_X_K642 10PLUS	EMPLOYMENT SIZE NEW ENTERPRISES (EMPLOYER FIRMS), 10+ E	Average employment size of newly born enterprises (employer firms) - Economic sector (ISIC rev.4): Total economy - aggregate 3 (industry, construction and services exc. insurance activities of holding companies) - Employment size range: 10 employees or more
EMPENT_B_SIZE B-S_X_K642 TOTAL	EMPLOYMENT SIZE NEW ENTERPRISES (EMPLOYER FIRMS)	Average employment size of newly born enterprises (employer firms) - Economic sector (ISIC rev.4): Total economy - aggregate 3 (industry, construction and services exc. insurance activities of holding companies) - Employment size range: Total
EMPENT_B_SIZE F TOTAL	EMPLOYMENT SIZE NEW F ENTERPRISES (EMPLOYER FIRMS)	Average employment size of newly born enterprises (employer firms) - Economic sector (ISIC rev.4): Construction - Employment size range: Total
EMPENT_B_SIZE G TOTAL	EMPLOYMENT SIZE NEW G ENTERPRISES (EMPLOYER FIRMS)	Average employment size of newly born enterprises (employer firms) - Economic sector (ISIC rev.4): Wholesale and retail trade; repair of motor vehicles and motorcycles - Employment size range: Total
EMPENT_B_SIZE H TOTAL	EMPLOYMENT SIZE NEW H ENTERPRISES (EMPLOYER FIRMS)	Average employment size of newly born enterprises (employer firms) - Economic sector (ISIC rev.4): Transportation and storage - Employment size range: Total
EMPENT_B_SIZE I TOTAL	EMPLOYMENT SIZE NEW I ENTERPRISES (EMPLOYER FIRMS)	Average employment size of newly born enterprises (employer firms) - Economic sector (ISIC rev.4): Accommodation and food service activities - Employment size range: Total
EMPENT_B_SIZE K_L_X_K642 TOTAL	EMPLOYMENT SIZE NEW K_L_X ENTERPRISES (EMPLOYER FIRMS)	Average employment size of newly born enterprises (employer firms) - Economic sector (ISIC rev.4): Financial and insurance activities; real estate activities except activities of holding companies - Employment size range: Total
EMPENT_B_SIZE M_N TOTAL	EMPLOYMENT SIZE NEW M_N ENTERPRISES (EMPLOYER FIRMS)	Average employment size of newly born enterprises (employer firms) - Economic sector (ISIC rev.4): Professional, scientific and technical activities; administrative and support service activities - Employment size range: Total
EMPENT_B_SIZE P_Q TOTAL	EMPLOYMENT SIZE NEW P_Q ENTERPRISES (EMPLOYER FIRMS)	Average employment size of newly born enterprises (employer firms) - Economic sector (ISIC rev.4): Education; human health and social work activities - Employment size range: Total
EMPENT_B_SIZE R_S TOTAL	EMPLOYMENT SIZE NEW R_S ENTERPRISES (EMPLOYER FIRMS)	Average employment size of newly born enterprises (employer firms) - Economic sector (ISIC rev.4): Arts, entertainment and recreation; other service activities - Employment size range: Total
EMPENT_CHURN_RA I TOTAL	CHURN RATE I EMPLOYER FIRMS	Churn rate (births plus deaths in % of employer firms - same sector, same size class) - Economic sector (ISIC rev.4): Accommodation and food service activities - Employment size range: Total
EMPENT_CHURN_RA K_L_X_K642 TOTAL	CHURN RATE K_L_X EMPLOYER FIRMS	Churn rate (births plus deaths in % of employer firms - same sector, same size class) - Economic sector (ISIC rev.4): Financial and insurance activities; real estate activities except activities of holding companies - Employment size range: Total
EMPENT_D_DENSITY B-N TOTAL	DENSITY DEAD B-N EMPLOYER FIRMS	Density of death employer firms (% of deaths divided by 1000 population) - Economic sector (ISIC rev.4): Total economy - aggregate 4 (industry, construction and business services) - Employment size range: Total
EMPENT_D_DENSITY B-S_X_K642 10PLUS	DENSITY DEAD EMPLOYER FIRMS, 10+ E	Density of death employer firms (% of deaths divided by 1000 population) - Economic sector (ISIC rev.4): Total economy - aggregate 3 (industry, construction and services exc. insurance activities of holding companies) - Employment size range: 10 employees or more
EMPENT_D_DENSITY B-S_X_K642 TOTAL	DENSITY DEAD EMPLOYER FIRMS	Density of death employer firms (% of deaths divided by 1000 population) - Economic sector (ISIC rev.4): Total economy - aggregate 3 (industry, construction and services exc. insurance activities of holding companies) - Employment size range: Total
EMPENT_D_RA B-E TOTAL	DEATH RATE B-E EMPLOYER FIRMS	Death rate (in % of employer firms - same sector, same size class) - Economic sector (ISIC rev.4): Industry (exc. construction) - Employment size range: Total
EMPENT_D_SH B-E TOTAL	% DEAD B-E EMPLOYER FIRMS	Share of dead firms in the business population (in % of employer firms - same sector, same size class) - Economic sector (ISIC rev.4): Industry (exc. construction) - Employment size range: Total
EMPENT_D_SH B-S_X_K642 10PLUS	% DEAD EMPLOYER FIRMS, 10+ E	Share of dead firms in the business population (in % of employer firms - same sector, same size class) - Economic sector (ISIC rev.4): Total economy - aggregate 3 (industry, construction and services exc. insurance activities of holding companies) - Employment size range: 10 employees or more
EMPENT_D_SH F TOTAL	% DEAD F EMPLOYER FIRMS	Share of dead firms in the business population (in % of employer firms - same sector, same size class) - Economic sector (ISIC rev.4): Construction - Employment size range: Total
EMPENT_D_SH G TOTAL	% DEAD G EMPLOYER FIRMS	Share of dead firms in the business population (in % of employer firms - same sector, same size class) - Economic sector (ISIC rev.4): Wholesale and retail trade; repair of motor vehicles and motorcycles - Employment size range: Total
EMPENT_D_SH H TOTAL	% DEAD H EMPLOYER FIRMS	Share of dead firms in the business population (in % of employer firms - same sector, same size class) - Economic sector (ISIC rev.4): Transportation and storage - Employment size range: Total
EMPENT_D_SH I TOTAL	% DEAD I EMPLOYER FIRMS	Share of dead firms in the business population (in % of employer firms - same sector, same size class) - Economic sector (ISIC rev.4): Accommodation and food service activities - Employment size range: Total
EMPENT_D_SH K_L_X_K642 TOTAL	% DEAD K_L_X EMPLOYER FIRMS	Share of dead firms in the business population (in % of employer firms - same sector, same size class) - Economic sector (ISIC rev.4): Financial and insurance activities; real estate activities except activities of holding companies - Employment size range: Total
EMPENT_D_SH M_N TOTAL	% DEAD M_N EMPLOYER FIRMS	Share of dead firms in the business population (in % of employer firms - same sector, same size class) - Economic sector (ISIC rev.4): Professional, scientific and technical activities; administrative and support service activities - Employment size range: Total
EMPENT_D_SH P_Q TOTAL	% DEAD P_Q EMPLOYER FIRMS	Share of dead firms in the business population (in % of employer firms - same sector, same size class) - Economic sector (ISIC rev.4): Education; human health and social work activities - Employment size range: Total
EMPENT_D_SH R_S TOTAL	% DEAD R_S EMPLOYER FIRMS	Share of dead firms in the business population (in % of employer firms - same sector, same size class) - Economic sector (ISIC rev.4): Arts, entertainment and recreation; other service activities - Employment size range: Total
EMPENT_D_SIZE B-E TOTAL	EMPLOYMENT SIZE DEAD B-E ENTERPRISES (EMPLOYER FIRMS)	Average employment size of dead enterprises (employer firms) - Economic sector (ISIC rev.4): Industry (exc. construction) - Employment size range: Total
EMPENT_D_SIZE B-N TOTAL	EMPLOYMENT SIZE DEAD B-N ENTERPRISES (EMPLOYER FIRMS)	Average employment size of dead enterprises (employer firms) - Economic sector (ISIC rev.4): Total economy - aggregate 4 (industry, construction and business services) - Employment size range: Total
EMPENT_D_SIZE B-S_X_K642 10PLUS	EMPLOYMENT SIZE DEAD ENTERPRISES (EMPLOYER FIRMS), 10+ E	Average employment size of dead enterprises (employer firms) - Economic sector (ISIC rev.4): Total economy - aggregate 3 (industry, construction and services exc. insurance activities of holding companies) - Employment size range: 10 employees or more
EMPENT_D_SIZE B-S_X_K642 1_9	EMPLOYMENT SIZE DEAD ENTERPRISES (EMPLOYER FIRMS), 1-9 E	Average employment size of dead enterprises (employer firms) - Economic sector (ISIC rev.4): Total economy - aggregate 3 (industry, construction and services exc. insurance activities of holding companies) - Employment size range: 1-9 employees
EMPENT_D_SIZE B-S_X_K642 TOTAL	EMPLOYMENT SIZE DEAD ENTERPRISES (EMPLOYER FIRMS)	Average employment size of dead enterprises (employer firms) - Economic sector (ISIC rev.4): Total economy - aggregate 3 (industry, construction and services exc. insurance activities of holding companies) - Employment size range: Total
EMPENT_D_SIZE F TOTAL	EMPLOYMENT SIZE DEAD F ENTERPRISES (EMPLOYER FIRMS)	Average employment size of dead enterprises (employer firms) - Economic sector (ISIC rev.4): Construction - Employment size range: Total
EMPENT_D_SIZE G TOTAL	EMPLOYMENT SIZE DEAD G ENTERPRISES (EMPLOYER FIRMS)	Average employment size of dead enterprises (employer firms) - Economic sector (ISIC rev.4): Wholesale and retail trade; repair of motor vehicles and motorcycles - Employment size range: Total
EMPENT_D_SIZE H TOTAL	EMPLOYMENT SIZE DEAD H ENTERPRISES (EMPLOYER FIRMS)	Average employment size of dead enterprises (employer firms) - Economic sector (ISIC rev.4): Transportation and storage - Employment size range: Total
EMPENT_D_SIZE I TOTAL	EMPLOYMENT SIZE DEAD I ENTERPRISES (EMPLOYER FIRMS)	Average employment size of dead enterprises (employer firms) - Economic sector (ISIC rev.4): Accommodation and food service activities - Employment size range: Total
EMPENT_D_SIZE J TOTAL	EMPLOYMENT SIZE DEAD J ENTERPRISES (EMPLOYER FIRMS)	Average employment size of dead enterprises (employer firms) - Economic sector (ISIC rev.4): Information and communication - Employment size range: Total
EMPENT_D_SIZE K_L_X_K642 TOTAL	EMPLOYMENT SIZE DEAD K_L_X ENTERPRISES (EMPLOYER FIRMS)	Average employment size of dead enterprises (employer firms) - Economic sector (ISIC rev.4): Financial and insurance activities; real estate activities except activities of holding companies - Employment size range: Total
EMPENT_D_SIZE M_N TOTAL	EMPLOYMENT SIZE DEAD M_N ENTERPRISES (EMPLOYER FIRMS)	Average employment size of dead enterprises (employer firms) - Economic sector (ISIC rev.4): Professional, scientific and technical activities; administrative and support service activities - Employment size range: Total
EMPENT_D_SIZE P_Q TOTAL	EMPLOYMENT SIZE DEAD P_Q ENTERPRISES (EMPLOYER FIRMS)	Average employment size of dead enterprises (employer firms) - Economic sector (ISIC rev.4): Education; human health and social work activities - Employment size range: Total
EMPENT_D_SIZE R_S TOTAL	EMPLOYMENT SIZE DEAD R_S ENTERPRISES (EMPLOYER FIRMS)	Average employment size of dead enterprises (employer firms) - Economic sector (ISIC rev.4): Arts, entertainment and recreation; other service activities - Employment size range: Total
EMPENT_YS3_SH B-E TOTAL	% 3-YEARS B-E EMPLOYER FIRMS	Share of 3-year-old firms in the business population (in % of employer firms - same sector, same size class) - Economic sector (ISIC rev.4): Industry (exc. construction) - Employment size range: Total
EMPENT_YS3_SH B-N TOTAL	% 3-YEARS B-N EMPLOYER FIRMS	Share of 3-year-old firms in the business population (in % of employer firms - same sector, same size class) - Economic sector (ISIC rev.4): Total economy - aggregate 4 (industry, construction and business services) - Employment size range: Total
EMPENT_YS3_SH B-S_X_K642 10PLUS	% 3-YEARS EMPLOYER FIRMS, 10+ E	Share of 3-year-old firms in the business population (in % of employer firms - same sector, same size class) - Economic sector (ISIC rev.4): Total economy - aggregate 3 (industry, construction and services exc. insurance activities of holding companies) - Employment size range: 10 employees or more
EMPENT_YS3_SH B-S_X_K642 TOTAL	% 3-YEARS EMPLOYER FIRMS	Share of 3-year-old firms in the business population (in % of employer firms - same sector, same size class) - Economic sector (ISIC rev.4): Total economy - aggregate 3 (industry, construction and services exc. insurance activities of holding companies) - Employment size range: Total
EMPENT_YS3_SH F TOTAL	% 3-YEARS F EMPLOYER FIRMS	Share of 3-year-old firms in the business population (in % of employer firms - same sector, same size class) - Economic sector (ISIC rev.4): Construction - Employment size range: Total
EMPENT_YS3_SH G TOTAL	% 3-YEARS G EMPLOYER FIRMS	Share of 3-year-old firms in the business population (in % of employer firms - same sector, same size class) - Economic sector (ISIC rev.4): Wholesale and retail trade; repair of motor vehicles and motorcycles - Employment size range: Total
EMPENT_YS3_SH H TOTAL	% 3-YEARS H EMPLOYER FIRMS	Share of 3-year-old firms in the business population (in % of employer firms - same sector, same size class) - Economic sector (ISIC rev.4): Transportation and storage - Employment size range: Total
EMPENT_YS3_SH I TOTAL	% 3-YEARS I EMPLOYER FIRMS	Share of 3-year-old firms in the business population (in % of employer firms - same sector, same size class) - Economic sector (ISIC rev.4): Accommodation and food service activities - Employment size range: Total
EMPENT_YS3_SH J TOTAL	% 3-YEARS J EMPLOYER FIRMS	Share of 3-year-old firms in the business population (in % of employer firms - same sector, same size class) - Economic sector (ISIC rev.4): Information and communication - Employment size range: Total
EMPENT_YS3_SH K_L_X_K642 TOTAL	% 3-YEARS K_L_X EMPLOYER FIRMS	Share of 3-year-old firms in the business population (in % of employer firms - same sector, same size class) - Economic sector (ISIC rev.4): Financial and insurance activities; real estate activities except activities of holding companies - Employment size range: Total
EMPENT_YS3_SH M_N TOTAL	% 3-YEARS M_N EMPLOYER FIRMS	Share of 3-year-old firms in the business population (in % of employer firms - same sector, same size class) - Economic sector (ISIC rev.4): Professional, scientific and technical activities; administrative and support service activities - Employment size range: Total
EMPENT_YS3_SH P_Q TOTAL	% 3-YEARS P_Q EMPLOYER FIRMS	Share of 3-year-old firms in the business population (in % of employer firms - same sector, same size class) - Economic sector (ISIC rev.4): Education; human health and social work activities - Employment size range: Total
EMPENT_YS3_SH R_S TOTAL	% 3-YEARS R_S EMPLOYER FIRMS	Share of 3-year-old firms in the business population (in % of employer firms - same sector, same size class) - Economic sector (ISIC rev.4): Arts, entertainment and recreation; other service activities - Employment size range: Total
GDP PC_CURR_PR	GDP, PC_CURR_PR	Regional GDP - Measure: National currency per head, current prices
GDP PC_REAL_PR	GDP, PC_REAL_PR	Regional GDP - Measure: National currency per head, constant prices
GDP PC_USD_PPP	GDP PC_USD_PPP	Regional GDP - Measure: USD per head, current prices, current PPP
INCOME_DISP PC_CURR_PR	DISPOSABLE HOUSEHOLD INCOME, PC_CURR_PR	Disposable Household Income - Measure: National currency per head, current prices
INCOME_DISP PC_REAL_PPP	DISPOSABLE HOUSEHOLD INCOME, PC_REAL_PPP	Disposable Household Income - Measure: USD per head, constant prices, constant PPP, base year 2015
INCOME_DISP PC_REAL_PR	DISPOSABLE HOUSEHOLD INCOME, PC_REAL_PR	Disposable Household Income - Measure: National currency per head, constant prices
INCOME_DISP PC_USD_PPP	DISPOSABLE HOUSEHOLD INCOME, PC_USD_PPP	Disposable Household Income - Measure: USD per head, current prices, current PPP
INCOME_PRIM PC_REAL_PR	PRIMARY INCOME PRIVATE HOUSEHOLDS, PC_REAL_PR	Primary Income of Private Households - Measure: National currency per head, constant prices
INCOME_PRIM PC_USD_PPP	PRIMARY INCOME PRIVATE HOUSEHOLDS, PC_USD_PPP	Primary Income of Private Households - Measure: USD per head, current prices, current PPP
PCT_COPAT_SH	% CO-PATENT APPLICATIONS IN THE REGION (IN % OF PATENT APPLICATIONS)	Share of PCT co-patent applications in the region (in % of patent applications, total count)
PCT_FREGION_SH	% CO-PATENT APPLICATIONS WITH FOREIGN REGIONS (IN % OF CO-PATENT APPLICATIONS)	Share of PCT co-patent applications that are done with foreign regions (in % of co-patent applications, total count)
PCT_MILLION	PATENT APPLICATIONS PER MILLION INHABITANTS	PCT patent applications per million inhabitants (fractional count; by inventor and priority year) - level
PCT_WREGION_SH	% CO-PATENT APPLICATIONS WITHIN THE REGION (IN % OF CO-PATENT APPLICATIONS)	Share of PCT co-patent applications that are done within the region (in % of co-patent applications, total count)
RD_EXP_GOV_SH	% R&D EXPENDITURE BY THE GOVERNMENT SECTOR	Share of R&D Expenditures Performed by the Government Sector (in % of GDP)
RD_EXP_HE_SH	% R&D EXPENDITURE BY THE HIGHER EDUCATION SECTOR	Share of R&D Expenditures Performed by the Higher Education Sector (in % of GDP)
RD_EXP_PNP_SH	% R&D EXPENDITURE BY THE PRIVATE AND NON-PROFIT SECTOR	Share of R&D Expenditures Performed by the Private and Non-Profit Sector (in % of GDP)
RD_EXP_TOT_SH	% R&D TOTAL EXPENDITURE	Share of R&D Total Expenditure (in % of GDP)
ALLENT_ACTIVE_DENSITY B-S_X_K642 0 vs nation	DENSITY FIRMS ACTIVES, NE, vs nation	Density of all firms actives (number of actives firms by 1000 population) - Economic sector (ISIC rev.4): Total economy - aggregate 3 (industry, construction and services exc. insurance activities of holding companies) - Employment size range: Non employer firm – relative difference between subregional and national value
ALLENT_ACTIVE_DENSITY B-S_X_K642 TOTAL vs nation	DENSITY FIRMS ACTIVES, vs nation	Density of all firms actives (number of actives firms by 1000 population) - Economic sector (ISIC rev.4): Total economy - aggregate 3 (industry, construction and services exc. insurance activities of holding companies) - Employment size range: Total – relative difference between subregional and national value
ALLENT_ACTIVE_SIZE B-E TOTAL vs nation	EMPLOYMENT SIZE ACTIVE B-E ENTERPRISES, vs nation	Average employment size of active enterprises (all firms) - Economic sector (ISIC rev.4): Industry (exc. construction) - Employment size range: Total – relative difference between subregional and national value
ALLENT_ACTIVE_SIZE B-S_X_K642 0 vs nation	EMPLOYMENT SIZE ACTIVE ENTERPRISES, NE, vs nation	Average employment size of active enterprises (all firms) - Economic sector (ISIC rev.4): Total economy - aggregate 3 (industry, construction and services exc. insurance activities of holding companies) - Employment size range: Non employer firm – relative difference between subregional and national value
ALLENT_ACTIVE_SIZE B-S_X_K642 TOTAL vs nation	EMPLOYMENT SIZE ACTIVE ENTERPRISES, vs nation	Average employment size of active enterprises (all firms) - Economic sector (ISIC rev.4): Total economy - aggregate 3 (industry, construction and services exc. insurance activities of holding companies) - Employment size range: Total – relative difference between subregional and national value
ALLENT_ACTIVE_SIZE F TOTAL vs nation	EMPLOYMENT SIZE ACTIVE F ENTERPRISES, vs nation	Average employment size of active enterprises (all firms) - Economic sector (ISIC rev.4): Construction - Employment size range: Total – relative difference between subregional and national value
ALLENT_ACTIVE_SIZE G TOTAL vs nation	EMPLOYMENT SIZE ACTIVE G ENTERPRISES, vs nation	Average employment size of active enterprises (all firms) - Economic sector (ISIC rev.4): Wholesale and retail trade; repair of motor vehicles and motorcycles - Employment size range: Total – relative difference between subregional and national value
ALLENT_ACTIVE_SIZE H TOTAL vs nation	EMPLOYMENT SIZE ACTIVE H ENTERPRISES, vs nation	Average employment size of active enterprises (all firms) - Economic sector (ISIC rev.4): Transportation and storage - Employment size range: Total – relative difference between subregional and national value
ALLENT_ACTIVE_SIZE I TOTAL vs nation	EMPLOYMENT SIZE ACTIVE I ENTERPRISES, vs nation	Average employment size of active enterprises (all firms) - Economic sector (ISIC rev.4): Accommodation and food service activities - Employment size range: Total – relative difference between subregional and national value
ALLENT_ACTIVE_SIZE J TOTAL vs nation	EMPLOYMENT SIZE ACTIVE J ENTERPRISES, vs nation	Average employment size of active enterprises (all firms) - Economic sector (ISIC rev.4): Information and communication - Employment size range: Total – relative difference between subregional and national value
ALLENT_ACTIVE_SIZE K_L_X_K642 TOTAL vs nation	EMPLOYMENT SIZE ACTIVE K_L_X ENTERPRISES, vs nation	Average employment size of active enterprises (all firms) - Economic sector (ISIC rev.4): Financial and insurance activities; real estate activities except activities of holding companies - Employment size range: Total – relative difference between subregional and national value
ALLENT_ACTIVE_SIZE M_N TOTAL vs nation	EMPLOYMENT SIZE ACTIVE M_N ENTERPRISES, vs nation	Average employment size of active enterprises (all firms) - Economic sector (ISIC rev.4): Professional, scientific and technical activities; administrative and support service activities - Employment size range: Total – relative difference between subregional and national value
ALLENT_ACTIVE_SIZE P_Q TOTAL vs nation	EMPLOYMENT SIZE ACTIVE P_Q ENTERPRISES, vs nation	Average employment size of active enterprises (all firms) - Economic sector (ISIC rev.4): Education; human health and social work activities - Employment size range: Total – relative difference between subregional and national value
ALLENT_ACTIVE_SIZE R_S TOTAL vs nation	EMPLOYMENT SIZE ACTIVE R_S ENTERPRISES, vs nation	Average employment size of active enterprises (all firms) - Economic sector (ISIC rev.4): Arts, entertainment and recreation; other service activities - Employment size range: Total – relative difference between subregional and national value
ALLENT_B_DENSITY B-S_X_K642 TOTAL vs nation	DENSITY NEW FIRMS, vs nation	Density of birth all firms (number of births divided by 1000 population) - Economic sector (ISIC rev.4): Total economy - aggregate 3 (industry, construction and services exc. insurance activities of holding companies) - Employment size range: Total – relative difference between subregional and national value
ALLENT_B_RA B-S_X_K642 1_9 vs nation	BIRTH RATE FIRMS, 1-9 E, vs nation	Birth rate (in % of all firms - same sector, same size class) - Economic sector (ISIC rev.4): Total economy - aggregate 3 (industry, construction and services exc. insurance activities of holding companies) - Employment size range: 1-9 employees – relative difference between subregional and national value
ALLENT_B_RA B-S_X_K642 TOTAL vs nation	BIRTH RATE FIRMS, vs nation	Birth rate (in % of all firms - same sector, same size class) - Economic sector (ISIC rev.4): Total economy - aggregate 3 (industry, construction and services exc. insurance activities of holding companies) - Employment size range: Total – relative difference between subregional and national value
ALLENT_B_RA P_Q TOTAL vs nation	BIRTH RATE P_Q FIRMS, vs nation	Birth rate (in % of all firms - same sector, same size class) - Economic sector (ISIC rev.4): Education; human health and social work activities - Employment size range: Total – relative difference between subregional and national value
ALLENT_B_SH B-E TOTAL vs nation	BIRTH RATE B-E FIRMS, vs nation	Share of newly born firms in the business population (in % of all firms - same sector, same size class) - Economic sector (ISIC rev.4): Industry (exc. construction) - Employment size range: Total – relative difference between subregional and national value
ALLENT_B_SH B-S_X_K642 0 vs nation	% NEW FIRMS, NE, vs nation	Share of newly born firms in the business population (in % of all firms - same sector, same size class) - Economic sector (ISIC rev.4): Total economy - aggregate 3 (industry, construction and services exc. insurance activities of holding companies) - Employment size range: Non employer firm – relative difference between subregional and national value
ALLENT_B_SH B-S_X_K642 10PLUS vs nation	% NEW FIRMS, 10+ E, vs nation	Share of newly born firms in the business population (in % of all firms - same sector, same size class) - Economic sector (ISIC rev.4): Total economy - aggregate 3 (industry, construction and services exc. insurance activities of holding companies) - Employment size range: 10 employees or more – relative difference between subregional and national value
ALLENT_B_SH B-S_X_K642 1_9 vs nation	% NEW FIRMS, 1-9 E, vs nation	Share of newly born firms in the business population (in % of all firms - same sector, same size class) - Economic sector (ISIC rev.4): Total economy - aggregate 3 (industry, construction and services exc. insurance activities of holding companies) - Employment size range: 1-9 employees – relative difference between subregional and national value
ALLENT_B_SH B-S_X_K642 TOTAL vs nation	% NEW FIRMS, vs nation	Share of newly born firms in the business population (in % of all firms - same sector, same size class) - Economic sector (ISIC rev.4): Total economy - aggregate 3 (industry, construction and services exc. insurance activities of holding companies) - Employment size range: Total – relative difference between subregional and national value
ALLENT_B_SH F TOTAL vs nation	% NEW F FIRMS, vs nation	Share of newly born firms in the business population (in % of all firms - same sector, same size class) - Economic sector (ISIC rev.4): Construction - Employment size range: Total – relative difference between subregional and national value
ALLENT_B_SH G TOTAL vs nation	% NEW G FIRMS, vs nation	Share of newly born firms in the business population (in % of all firms - same sector, same size class) - Economic sector (ISIC rev.4): Wholesale and retail trade; repair of motor vehicles and motorcycles - Employment size range: Total – relative difference between subregional and national value
ALLENT_B_SH H TOTAL vs nation	% NEW H FIRMS, vs nation	Share of newly born firms in the business population (in % of all firms - same sector, same size class) - Economic sector (ISIC rev.4): Transportation and storage - Employment size range: Total – relative difference between subregional and national value
ALLENT_B_SH I TOTAL vs nation	% NEW I FIRMS, vs nation	Share of newly born firms in the business population (in % of all firms - same sector, same size class) - Economic sector (ISIC rev.4): Accommodation and food service activities - Employment size range: Total – relative difference between subregional and national value
ALLENT_B_SH J TOTAL vs nation	% NEW J FIRMS, vs nation	Share of newly born firms in the business population (in % of all firms - same sector, same size class) - Economic sector (ISIC rev.4): Information and communication - Employment size range: Total – relative difference between subregional and national value
ALLENT_B_SH K_L_X_K642 TOTAL vs nation	% NEW K_L_X FIRMS, vs nation	Share of newly born firms in the business population (in % of all firms - same sector, same size class) - Economic sector (ISIC rev.4): Financial and insurance activities; real estate activities except activities of holding companies - Employment size range: Total – relative difference between subregional and national value
ALLENT_B_SH M_N TOTAL vs nation	% NEW M_N FIRMS, vs nation	Share of newly born firms in the business population (in % of all firms - same sector, same size class) - Economic sector (ISIC rev.4): Professional, scientific and technical activities; administrative and support service activities - Employment size range: Total – relative difference between subregional and national value
ALLENT_B_SH P_Q TOTAL vs nation	% NEW P_Q FIRMS, vs nation	Share of newly born firms in the business population (in % of all firms - same sector, same size class) - Economic sector (ISIC rev.4): Education; human health and social work activities - Employment size range: Total – relative difference between subregional and national value
ALLENT_B_SH R_S TOTAL vs nation	% NEW R_S FIRMS, vs nation	Share of newly born firms in the business population (in % of all firms - same sector, same size class) - Economic sector (ISIC rev.4): Arts, entertainment and recreation; other service activities - Employment size range: Total – relative difference between subregional and national value
ALLENT_B_SIZE B-E TOTAL vs nation	EMPLOYMENT SIZE NEW B-E ENTERPRISES, vs nation	Average employment size of newly born enterprises (all firms) - Economic sector (ISIC rev.4): Industry (exc. construction) - Employment size range: Total – relative difference between subregional and national value
ALLENT_B_SIZE B-S_X_K642 0 vs nation	EMPLOYMENT SIZE NEW ENTERPRISES, NE, vs nation	Average employment size of newly born enterprises (all firms) - Economic sector (ISIC rev.4): Total economy - aggregate 3 (industry, construction and services exc. insurance activities of holding companies) - Employment size range: Non employer firm – relative difference between subregional and national value
ALLENT_B_SIZE B-S_X_K642 10PLUS vs nation	EMPLOYMENT SIZE NEW ENTERPRISES, 10+ E, vs nation	Average employment size of newly born enterprises (all firms) - Economic sector (ISIC rev.4): Total economy - aggregate 3 (industry, construction and services exc. insurance activities of holding companies) - Employment size range: 10 employees or more – relative difference between subregional and national value
ALLENT_B_SIZE B-S_X_K642 1_9 vs nation	EMPLOYMENT SIZE NEW ENTERPRISES, 1-9 E, vs nation	Average employment size of newly born enterprises (all firms) - Economic sector (ISIC rev.4): Total economy - aggregate 3 (industry, construction and services exc. insurance activities of holding companies) - Employment size range: 1-9 employees – relative difference between subregional and national value
ALLENT_B_SIZE B-S_X_K642 TOTAL vs nation	EMPLOYMENT SIZE NEW ENTERPRISES, vs nation	Average employment size of newly born enterprises (all firms) - Economic sector (ISIC rev.4): Total economy - aggregate 3 (industry, construction and services exc. insurance activities of holding companies) - Employment size range: Total – relative difference between subregional and national value
ALLENT_B_SIZE F TOTAL vs nation	EMPLOYMENT SIZE NEW F ENTERPRISES, vs nation	Average employment size of newly born enterprises (all firms) - Economic sector (ISIC rev.4): Construction - Employment size range: Total – relative difference between subregional and national value
ALLENT_B_SIZE G TOTAL vs nation	EMPLOYMENT SIZE NEW G ENTERPRISES, vs nation	Average employment size of newly born enterprises (all firms) - Economic sector (ISIC rev.4): Wholesale and retail trade; repair of motor vehicles and motorcycles - Employment size range: Total – relative difference between subregional and national value
ALLENT_B_SIZE H TOTAL vs nation	EMPLOYMENT SIZE NEW H ENTERPRISES, vs nation	Average employment size of newly born enterprises (all firms) - Economic sector (ISIC rev.4): Transportation and storage - Employment size range: Total – relative difference between subregional and national value
ALLENT_B_SIZE I TOTAL vs nation	EMPLOYMENT SIZE NEW I ENTERPRISES, vs nation	Average employment size of newly born enterprises (all firms) - Economic sector (ISIC rev.4): Accommodation and food service activities - Employment size range: Total – relative difference between subregional and national value
ALLENT_B_SIZE J TOTAL vs nation	EMPLOYMENT SIZE NEW J ENTERPRISES, vs nation	Average employment size of newly born enterprises (all firms) - Economic sector (ISIC rev.4): Information and communication - Employment size range: Total – relative difference between subregional and national value
ALLENT_B_SIZE K_L_X_K642 TOTAL vs nation	EMPLOYMENT SIZE NEW K_L_X ENTERPRISES, vs nation	Average employment size of newly born enterprises (all firms) - Economic sector (ISIC rev.4): Financial and insurance activities; real estate activities except activities of holding companies - Employment size range: Total – relative difference between subregional and national value
ALLENT_B_SIZE M_N TOTAL vs nation	EMPLOYMENT SIZE NEW M_N ENTERPRISES, vs nation	Average employment size of newly born enterprises (all firms) - Economic sector (ISIC rev.4): Professional, scientific and technical activities; administrative and support service activities - Employment size range: Total – relative difference between subregional and national value
ALLENT_B_SIZE P_Q TOTAL vs nation	EMPLOYMENT SIZE NEW P_Q ENTERPRISES, vs nation	Average employment size of newly born enterprises (all firms) - Economic sector (ISIC rev.4): Education; human health and social work activities - Employment size range: Total – relative difference between subregional and national value
ALLENT_B_SIZE R_S TOTAL vs nation	EMPLOYMENT SIZE NEW R_S ENTERPRISES, vs nation	Average employment size of newly born enterprises (all firms) - Economic sector (ISIC rev.4): Arts, entertainment and recreation; other service activities - Employment size range: Total – relative difference between subregional and national value
ALLENT_CHURN_RA B-S_X_K642 TOTAL vs nation	CHURN RATE FIRMS, vs nation	Churn rate (births plus deaths in % of all firms - same sector, same size class) - Economic sector (ISIC rev.4): Total economy - aggregate 3 (industry, construction and services exc. insurance activities of holding companies) - Employment size range: Total – relative difference between subregional and national value
ALLENT_CHURN_RA H TOTAL vs nation	CHURN RATE H FIRMS, vs nation	Churn rate (births plus deaths in % of all firms - same sector, same size class) - Economic sector (ISIC rev.4): Transportation and storage - Employment size range: Total – relative difference between subregional and national value
ALLENT_CHURN_RA J TOTAL vs nation	CHURN RATE J FIRMS, vs nation	Churn rate (births plus deaths in % of all firms - same sector, same size class) - Economic sector (ISIC rev.4): Information and communication - Employment size range: Total – relative difference between subregional and national value
ALLENT_D_DENSITY B-S_X_K642 TOTAL vs nation	DENSITY DEAD FIRMS, vs nation	Density of death all firms (number of deaths divided by 1000 population) - Economic sector (ISIC rev.4): Total economy - aggregate 3 (industry, construction and services exc. insurance activities of holding companies) - Employment size range: Total – relative difference between subregional and national value
ALLENT_D_RA B-S_X_K642 TOTAL vs nation	DEATH RATE FIRMS, vs nation	Death rate (in % of all firms - same sector, same size class) - Economic sector (ISIC rev.4): Total economy - aggregate 3 (industry, construction and services exc. insurance activities of holding companies) - Employment size range: Total – relative difference between subregional and national value
ALLENT_D_SH B-S_X_K642 10PLUS vs nation	% DEAD FIRMS, 10+ E, vs nation	Share of dead firms in the business population (in % of all firms - same sector, same size class) - Economic sector (ISIC rev.4): Total economy - aggregate 3 (industry, construction and services exc. insurance activities of holding companies) - Employment size range: 10 employees or more – relative difference between subregional and national value
ALLENT_D_SH B-S_X_K642 1_9 vs nation	% DEAD FIRMS, 1-9 E, vs nation	Share of dead firms in the business population (in % of all firms - same sector, same size class) - Economic sector (ISIC rev.4): Total economy - aggregate 3 (industry, construction and services exc. insurance activities of holding companies) - Employment size range: 1-9 employees – relative difference between subregional and national value
ALLENT_D_SH B-S_X_K642 TOTAL vs nation	% DEAD FIRMS, vs nation	Share of dead firms in the business population (in % of all firms - same sector, same size class) - Economic sector (ISIC rev.4): Total economy - aggregate 3 (industry, construction and services exc. insurance activities of holding companies) - Employment size range: Total – relative difference between subregional and national value
ALLENT_D_SH F TOTAL vs nation	% DEAD F FIRMS, vs nation	Share of dead firms in the business population (in % of all firms - same sector, same size class) - Economic sector (ISIC rev.4): Construction - Employment size range: Total – relative difference between subregional and national value
ALLENT_D_SH G TOTAL vs nation	% DEAD G FIRMS, vs nation	Share of dead firms in the business population (in % of all firms - same sector, same size class) - Economic sector (ISIC rev.4): Wholesale and retail trade; repair of motor vehicles and motorcycles - Employment size range: Total – relative difference between subregional and national value
ALLENT_D_SH H TOTAL vs nation	% DEAD H FIRMS, vs nation	Share of dead firms in the business population (in % of all firms - same sector, same size class) - Economic sector (ISIC rev.4): Transportation and storage - Employment size range: Total – relative difference between subregional and national value
ALLENT_D_SH I TOTAL vs nation	% DEAD I FIRMS, vs nation	Share of dead firms in the business population (in % of all firms - same sector, same size class) - Economic sector (ISIC rev.4): Accommodation and food service activities - Employment size range: Total – relative difference between subregional and national value
ALLENT_D_SH J TOTAL vs nation	% DEAD J FIRMS, vs nation	Share of dead firms in the business population (in % of all firms - same sector, same size class) - Economic sector (ISIC rev.4): Information and communication - Employment size range: Total – relative difference between subregional and national value
ALLENT_D_SH K_L_X_K642 TOTAL vs nation	% DEAD K_L_X FIRMS, vs nation	Share of dead firms in the business population (in % of all firms - same sector, same size class) - Economic sector (ISIC rev.4): Financial and insurance activities; real estate activities except activities of holding companies - Employment size range: Total – relative difference between subregional and national value
ALLENT_D_SH M_N TOTAL vs nation	% DEAD M_N FIRMS, vs nation	Share of dead firms in the business population (in % of all firms - same sector, same size class) - Economic sector (ISIC rev.4): Professional, scientific and technical activities; administrative and support service activities - Employment size range: Total – relative difference between subregional and national value
ALLENT_D_SH P_Q TOTAL vs nation	% DEAD P_Q FIRMS, vs nation	Share of dead firms in the business population (in % of all firms - same sector, same size class) - Economic sector (ISIC rev.4): Education; human health and social work activities - Employment size range: Total – relative difference between subregional and national value
ALLENT_D_SIZE B-E TOTAL vs nation	EMPLOYMENT SIZE DEAD B-E ENTERPRISES, vs nation	Average employment size of dead enterprises (all firms) - Economic sector (ISIC rev.4): Industry (exc. construction) - Employment size range: Total – relative difference between subregional and national value
ALLENT_D_SIZE B-S_X_K642 0 vs nation	EMPLOYMENT SIZE DEAD ENTERPRISES, NE, vs nation	Average employment size of dead enterprises (all firms) - Economic sector (ISIC rev.4): Total economy - aggregate 3 (industry, construction and services exc. insurance activities of holding companies) - Employment size range: Non employer firm – relative difference between subregional and national value
ALLENT_D_SIZE B-S_X_K642 TOTAL vs nation	EMPLOYMENT SIZE DEAD ENTERPRISES, vs nation	Average employment size of dead enterprises (all firms) - Economic sector (ISIC rev.4): Total economy - aggregate 3 (industry, construction and services exc. insurance activities of holding companies) - Employment size range: Total – relative difference between subregional and national value
ALLENT_D_SIZE F TOTAL vs nation	EMPLOYMENT SIZE DEAD F ENTERPRISES, vs nation	Average employment size of dead enterprises (all firms) - Economic sector (ISIC rev.4): Construction - Employment size range: Total – relative difference between subregional and national value
ALLENT_D_SIZE G TOTAL vs nation	EMPLOYMENT SIZE DEAD G ENTERPRISES, vs nation	Average employment size of dead enterprises (all firms) - Economic sector (ISIC rev.4): Wholesale and retail trade; repair of motor vehicles and motorcycles - Employment size range: Total – relative difference between subregional and national value
ALLENT_D_SIZE H TOTAL vs nation	EMPLOYMENT SIZE DEAD H ENTERPRISES, vs nation	Average employment size of dead enterprises (all firms) - Economic sector (ISIC rev.4): Transportation and storage - Employment size range: Total – relative difference between subregional and national value
ALLENT_D_SIZE I TOTAL vs nation	EMPLOYMENT SIZE DEAD I ENTERPRISES, vs nation	Average employment size of dead enterprises (all firms) - Economic sector (ISIC rev.4): Accommodation and food service activities - Employment size range: Total – relative difference between subregional and national value
ALLENT_D_SIZE J TOTAL vs nation	EMPLOYMENT SIZE DEAD J ENTERPRISES, vs nation	Average employment size of dead enterprises (all firms) - Economic sector (ISIC rev.4): Information and communication - Employment size range: Total – relative difference between subregional and national value
ALLENT_D_SIZE K_L_X_K642 TOTAL vs nation	EMPLOYMENT SIZE DEAD K_L_X ENTERPRISES, vs nation	Average employment size of dead enterprises (all firms) - Economic sector (ISIC rev.4): Financial and insurance activities; real estate activities except activities of holding companies - Employment size range: Total – relative difference between subregional and national value
ALLENT_D_SIZE M_N TOTAL vs nation	EMPLOYMENT SIZE DEAD M_N ENTERPRISES, vs nation	Average employment size of dead enterprises (all firms) - Economic sector (ISIC rev.4): Professional, scientific and technical activities; administrative and support service activities - Employment size range: Total – relative difference between subregional and national value
ALLENT_D_SIZE P_Q TOTAL vs nation	EMPLOYMENT SIZE DEAD P_Q ENTERPRISES, vs nation	Average employment size of dead enterprises (all firms) - Economic sector (ISIC rev.4): Education; human health and social work activities - Employment size range: Total – relative difference between subregional and national value
ALLENT_D_SIZE R_S TOTAL vs nation	EMPLOYMENT SIZE DEAD R_S ENTERPRISES, vs nation	Average employment size of dead enterprises (all firms) - Economic sector (ISIC rev.4): Arts, entertainment and recreation; other service activities - Employment size range: Total – relative difference between subregional and national value
ALLENT_YS3_SH B-E TOTAL vs nation	% 3-YEARS B_E FIRMS, vs nation	Share of 3-year-old firms in the business population (in % of all firms - same sector, same size class) - Economic sector (ISIC rev.4): Industry (exc. construction) - Employment size range: Total – relative difference between subregional and national value
ALLENT_YS3_SH B-S_X_K642 0 vs nation	% 3-YEARS FIRMS, NE, vs nation	Share of 3-year-old firms in the business population (in % of all firms - same sector, same size class) - Economic sector (ISIC rev.4): Total economy - aggregate 3 (industry, construction and services exc. insurance activities of holding companies) - Employment size range: Non employer firm – relative difference between subregional and national value
ALLENT_YS3_SH B-S_X_K642 10PLUS vs nation	% 3-YEARS FIRMS, 10+ E, vs nation	Share of 3-year-old firms in the business population (in % of all firms - same sector, same size class) - Economic sector (ISIC rev.4): Total economy - aggregate 3 (industry, construction and services exc. insurance activities of holding companies) - Employment size range: 10 employees or more – relative difference between subregional and national value
ALLENT_YS3_SH B-S_X_K642 1_9 vs nation	% 3-YEARS FIRMS, 1-9 E, vs nation	Share of 3-year-old firms in the business population (in % of all firms - same sector, same size class) - Economic sector (ISIC rev.4): Total economy - aggregate 3 (industry, construction and services exc. insurance activities of holding companies) - Employment size range: 1-9 employees – relative difference between subregional and national value
ALLENT_YS3_SH F TOTAL vs nation	% 3-YEARS F FIRMS, vs nation	Share of 3-year-old firms in the business population (in % of all firms - same sector, same size class) - Economic sector (ISIC rev.4): Construction - Employment size range: Total – relative difference between subregional and national value
ALLENT_YS3_SH G TOTAL vs nation	% 3-YEARS G FIRMS, vs nation	Share of 3-year-old firms in the business population (in % of all firms - same sector, same size class) - Economic sector (ISIC rev.4): Wholesale and retail trade; repair of motor vehicles and motorcycles - Employment size range: Total – relative difference between subregional and national value
ALLENT_YS3_SH H TOTAL vs nation	% 3-YEARS H FIRMS, vs nation	Share of 3-year-old firms in the business population (in % of all firms - same sector, same size class) - Economic sector (ISIC rev.4): Transportation and storage - Employment size range: Total – relative difference between subregional and national value
ALLENT_YS3_SH I TOTAL vs nation	% 3-YEARS I FIRMS, vs nation	Share of 3-year-old firms in the business population (in % of all firms - same sector, same size class) - Economic sector (ISIC rev.4): Accommodation and food service activities - Employment size range: Total – relative difference between subregional and national value
ALLENT_YS3_SH J TOTAL vs nation	% 3-YEARS J FIRMS, vs nation	Share of 3-year-old firms in the business population (in % of all firms - same sector, same size class) - Economic sector (ISIC rev.4): Information and communication - Employment size range: Total – relative difference between subregional and national value
ALLENT_YS3_SH K_L_X_K642 TOTAL vs nation	% 3-YEARS K_L_X FIRMS, vs nation	Share of 3-year-old firms in the business population (in % of all firms - same sector, same size class) - Economic sector (ISIC rev.4): Financial and insurance activities; real estate activities except activities of holding companies - Employment size range: Total – relative difference between subregional and national value
ALLENT_YS3_SH M_N TOTAL vs nation	% 3-YEARS M_N FIRMS, vs nation	Share of 3-year-old firms in the business population (in % of all firms - same sector, same size class) - Economic sector (ISIC rev.4): Professional, scientific and technical activities; administrative and support service activities - Employment size range: Total – relative difference between subregional and national value
ALLENT_YS3_SH P_Q TOTAL vs nation	% 3-YEARS P_Q FIRMS, vs nation	Share of 3-year-old firms in the business population (in % of all firms - same sector, same size class) - Economic sector (ISIC rev.4): Education; human health and social work activities - Employment size range: Total – relative difference between subregional and national value
ALLENT_YS3_SH R_S TOTAL vs nation	% 3-YEARS R_S FIRMS, vs nation	Share of 3-year-old firms in the business population (in % of all firms - same sector, same size class) - Economic sector (ISIC rev.4): Arts, entertainment and recreation; other service activities - Employment size range: Total – relative difference between subregional and national value
EMPENT_ACTIVE_DENSITY B-S_X_K642 10PLUS vs nation	DENSITY EMPLOYER FIRMS ACTIVES, 10+ E, vs nation	Density of employer firms actives (% of actives firms by 1000 population) - Economic sector (ISIC rev.4): Total economy - aggregate 3 (industry, construction and services exc. insurance activities of holding companies) - Employment size range: 10 employees or more – relative difference between subregional and national value
EMPENT_ACTIVE_DENSITY B-S_X_K642 TOTAL vs nation	DENSITY EMPLOYER FIRMS ACTIVES, vs nation	Density of employer firms actives (% of actives firms by 1000 population) - Economic sector (ISIC rev.4): Total economy - aggregate 3 (industry, construction and services exc. insurance activities of holding companies) - Employment size range: Total – relative difference between subregional and national value
EMPENT_ACTIVE_SIZE B-E TOTAL vs nation	EMPLOYMENT SIZE ACTIVE B-E ENTERPRISES (EMPLOYER FIRMS), vs nation	Average employment size of active enterprises (employer firms) - Economic sector (ISIC rev.4): Industry (exc. construction) - Employment size range: Total – relative difference between subregional and national value
EMPENT_ACTIVE_SIZE B-S_X_K642 10PLUS vs nation	EMPLOYMENT SIZE ACTIVE ENTERPRISES (EMPLOYER FIRMS), 10+ E, vs nation	Average employment size of active enterprises (employer firms) - Economic sector (ISIC rev.4): Total economy - aggregate 3 (industry, construction and services exc. insurance activities of holding companies) - Employment size range: 10 employees or more – relative difference between subregional and national value
EMPENT_ACTIVE_SIZE B-S_X_K642 1_9 vs nation	EMPLOYMENT SIZE ACTIVE ENTERPRISES (EMPLOYER FIRMS), 1-9 E , vs nation	Average employment size of active enterprises (employer firms) - Economic sector (ISIC rev.4): Total economy - aggregate 3 (industry, construction and services exc. insurance activities of holding companies) - Employment size range: 1-9 employees – relative difference between subregional and national value
EMPENT_ACTIVE_SIZE B-S_X_K642 TOTAL vs nation	EMPLOYMENT SIZE ACTIVE ENTERPRISES (EMPLOYER FIRMS), vs nation	Average employment size of active enterprises (employer firms) - Economic sector (ISIC rev.4): Total economy - aggregate 3 (industry, construction and services exc. insurance activities of holding companies) - Employment size range: Total – relative difference between subregional and national value
EMPENT_ACTIVE_SIZE F TOTAL vs nation	EMPLOYMENT SIZE ACTIVE F ENTERPRISES (EMPLOYER FIRMS) , vs nation	Average employment size of active enterprises (employer firms) - Economic sector (ISIC rev.4): Construction - Employment size range: Total – relative difference between subregional and national value
EMPENT_ACTIVE_SIZE G TOTAL vs nation	EMPLOYMENT SIZE ACTIVE G ENTERPRISES (EMPLOYER FIRMS) , vs nation	Average employment size of active enterprises (employer firms) - Economic sector (ISIC rev.4): Wholesale and retail trade; repair of motor vehicles and motorcycles - Employment size range: Total – relative difference between subregional and national value
EMPENT_ACTIVE_SIZE H TOTAL vs nation	EMPLOYMENT SIZE ACTIVE H ENTERPRISES (EMPLOYER FIRMS) , vs nation	Average employment size of active enterprises (employer firms) - Economic sector (ISIC rev.4): Transportation and storage - Employment size range: Total – relative difference between subregional and national value
EMPENT_ACTIVE_SIZE I TOTAL vs nation	EMPLOYMENT SIZE ACTIVE I ENTERPRISES (EMPLOYER FIRMS), vs nation	Average employment size of active enterprises (employer firms) - Economic sector (ISIC rev.4): Accommodation and food service activities - Employment size range: Total – relative difference between subregional and national value
EMPENT_ACTIVE_SIZE J TOTAL vs nation	EMPLOYMENT SIZE ACTIVE J ENTERPRISES (EMPLOYER FIRMS) , vs nation	Average employment size of active enterprises (employer firms) - Economic sector (ISIC rev.4): Information and communication - Employment size range: Total – relative difference between subregional and national value
EMPENT_ACTIVE_SIZE K_L_X_K642 TOTAL vs nation	EMPLOYMENT SIZE ACTIVE K_L_X ENTERPRISES (EMPLOYER FIRMS) , vs nation	Average employment size of active enterprises (employer firms) - Economic sector (ISIC rev.4): Financial and insurance activities; real estate activities except activities of holding companies - Employment size range: Total – relative difference between subregional and national value
EMPENT_ACTIVE_SIZE M_N TOTAL vs nation	EMPLOYMENT SIZE ACTIVE M_N ENTERPRISES (EMPLOYER FIRMS) , vs nation	Average employment size of active enterprises (employer firms) - Economic sector (ISIC rev.4): Professional, scientific and technical activities; administrative and support service activities - Employment size range: Total – relative difference between subregional and national value
EMPENT_ACTIVE_SIZE P_Q TOTAL vs nation	EMPLOYMENT SIZE ACTIVE P_Q ENTERPRISES (EMPLOYER FIRMS) , vs nation	Average employment size of active enterprises (employer firms) - Economic sector (ISIC rev.4): Education; human health and social work activities - Employment size range: Total – relative difference between subregional and national value
EMPENT_ACTIVE_SIZE R_S TOTAL vs nation	EMPLOYMENT SIZE ACTIVE R_S ENTERPRISES (EMPLOYER FIRMS) , vs nation	Average employment size of active enterprises (employer firms) - Economic sector (ISIC rev.4): Arts, entertainment and recreation; other service activities - Employment size range: Total – relative difference between subregional and national value
EMPENT_B_DENSITY B-S_X_K642 TOTAL vs nation	DENSITY NEW EMPLOYER FIRMS, vs nation	Density of birth employer firms (% of births divided by 1000 population) - Economic sector (ISIC rev.4): Total economy - aggregate 3 (industry, construction and services exc. insurance activities of holding companies) - Employment size range: Total – relative difference between subregional and national value
EMPENT_B_RA B-S_X_K642 TOTAL vs nation	BIRTH RATE EMPLOYER FIRMS, vs nation	Birth rate (in % of employer firms - same sector, same size class) - Economic sector (ISIC rev.4): Total economy - aggregate 3 (industry, construction and services exc. insurance activities of holding companies) - Employment size range: Total – relative difference between subregional and national value
EMPENT_B_RA J TOTAL vs nation	BIRTH RATE J EMPLOYER FIRMS, vs nation	Birth rate (in % of employer firms - same sector, same size class) - Economic sector (ISIC rev.4): Information and communication - Employment size range: Total – relative difference between subregional and national value
EMPENT_B_SH B-E TOTAL vs nation	% NEW B-E EMPLOYER FIRMS, vs nation	Share of newly born firms in the business population (in % of employer firms - same sector, same size class) - Economic sector (ISIC rev.4): Industry (exc. construction) - Employment size range: Total – relative difference between subregional and national value
EMPENT_B_SH B-S_X_K642 10PLUS vs nation	% NEW EMPLOYER FIRMS, 10+ E, vs nation	Share of newly born firms in the business population (in % of employer firms - same sector, same size class) - Economic sector (ISIC rev.4): Total economy - aggregate 3 (industry, construction and services exc. insurance activities of holding companies) - Employment size range: 10 employees or more – relative difference between subregional and national value
EMPENT_B_SH B-S_X_K642 TOTAL vs nation	% NEW EMPLOYER FIRMS, vs nation	Share of newly born firms in the business population (in % of employer firms - same sector, same size class) - Economic sector (ISIC rev.4): Total economy - aggregate 3 (industry, construction and services exc. insurance activities of holding companies) - Employment size range: Total – relative difference between subregional and national value
EMPENT_B_SH G TOTAL vs nation	% NEW G EMPLOYER FIRMS, vs nation	Share of newly born firms in the business population (in % of employer firms - same sector, same size class) - Economic sector (ISIC rev.4): Wholesale and retail trade; repair of motor vehicles and motorcycles - Employment size range: Total – relative difference between subregional and national value
EMPENT_B_SH H TOTAL vs nation	% NEW H FIRMS, vs nation	Share of newly born firms in the business population (in % of employer firms - same sector, same size class) - Economic sector (ISIC rev.4): Transportation and storage - Employment size range: Total – relative difference between subregional and national value
EMPENT_B_SH I TOTAL vs nation	% NEW I EMPLOYER FIRMS, vs nation	Share of newly born firms in the business population (in % of employer firms - same sector, same size class) - Economic sector (ISIC rev.4): Accommodation and food service activities - Employment size range: Total – relative difference between subregional and national value
EMPENT_B_SH J TOTAL vs nation	% NEW J EMPLOYER FIRMS, vs nation	Share of newly born firms in the business population (in % of employer firms - same sector, same size class) - Economic sector (ISIC rev.4): Information and communication - Employment size range: Total – relative difference between subregional and national value
EMPENT_B_SH K_L_X_K642 TOTAL vs nation	% NEW K_L_X EMPLOYER FIRMS, vs nation	Share of newly born firms in the business population (in % of employer firms - same sector, same size class) - Economic sector (ISIC rev.4): Financial and insurance activities; real estate activities except activities of holding companies - Employment size range: Total – relative difference between subregional and national value
EMPENT_B_SH R_S TOTAL vs nation	% NEW R_S EMPLOYER FIRMS, vs nation	Share of newly born firms in the business population (in % of employer firms - same sector, same size class) - Economic sector (ISIC rev.4): Arts, entertainment and recreation; other service activities - Employment size range: Total – relative difference between subregional and national value
EMPENT_B_SIZE B-E TOTAL vs nation	EMPLOYMENT SIZE NEW B-E ENTERPRISES (EMPLOYER FIRMS), vs nation	Average employment size of newly born enterprises (employer firms) - Economic sector (ISIC rev.4): Industry (exc. construction) - Employment size range: Total – relative difference between subregional and national value
EMPENT_B_SIZE B-N TOTAL vs nation	EMPLOYMENT SIZE NEW B-N ENTERPRISES (EMPLOYER FIRMS) , vs nation	Average employment size of newly born enterprises (employer firms) - Economic sector (ISIC rev.4): Total economy - aggregate 4 (industry, construction and business services) - Employment size range: Total – relative difference between subregional and national value
EMPENT_B_SIZE B-S_X_K642 10PLUS vs nation	EMPLOYMENT SIZE NEW ENTERPRISES (EMPLOYER FIRMS), 10+ E , vs nation	Average employment size of newly born enterprises (employer firms) - Economic sector (ISIC rev.4): Total economy - aggregate 3 (industry, construction and services exc. insurance activities of holding companies) - Employment size range: 10 employees or more – relative difference between subregional and national value
EMPENT_B_SIZE B-S_X_K642 TOTAL vs nation	EMPLOYMENT SIZE NEW ENTERPRISES (EMPLOYER FIRMS), vs nation	Average employment size of newly born enterprises (employer firms) - Economic sector (ISIC rev.4): Total economy - aggregate 3 (industry, construction and services exc. insurance activities of holding companies) - Employment size range: Total – relative difference between subregional and national value
EMPENT_B_SIZE F TOTAL vs nation	EMPLOYMENT SIZE NEW F ENTERPRISES (EMPLOYER FIRMS), vs nation	Average employment size of newly born enterprises (employer firms) - Economic sector (ISIC rev.4): Construction - Employment size range: Total – relative difference between subregional and national value
EMPENT_B_SIZE G TOTAL vs nation	EMPLOYMENT SIZE NEW G ENTERPRISES (EMPLOYER FIRMS), vs nation	Average employment size of newly born enterprises (employer firms) - Economic sector (ISIC rev.4): Wholesale and retail trade; repair of motor vehicles and motorcycles - Employment size range: Total – relative difference between subregional and national value
EMPENT_B_SIZE H TOTAL vs nation	EMPLOYMENT SIZE NEW H ENTERPRISES (EMPLOYER FIRMS), vs nation	Average employment size of newly born enterprises (employer firms) - Economic sector (ISIC rev.4): Transportation and storage - Employment size range: Total – relative difference between subregional and national value
EMPENT_B_SIZE I TOTAL vs nation	EMPLOYMENT SIZE NEW I ENTERPRISES (EMPLOYER FIRMS), vs nation	Average employment size of newly born enterprises (employer firms) - Economic sector (ISIC rev.4): Accommodation and food service activities - Employment size range: Total – relative difference between subregional and national value
EMPENT_B_SIZE K_L_X_K642 TOTAL vs nation	EMPLOYMENT SIZE NEW K_L_X ENTERPRISES (EMPLOYER FIRMS), vs nation	Average employment size of newly born enterprises (employer firms) - Economic sector (ISIC rev.4): Financial and insurance activities; real estate activities except activities of holding companies - Employment size range: Total – relative difference between subregional and national value
EMPENT_B_SIZE M_N TOTAL vs nation	EMPLOYMENT SIZE NEW M_N ENTERPRISES (EMPLOYER FIRMS), vs nation	Average employment size of newly born enterprises (employer firms) - Economic sector (ISIC rev.4): Professional, scientific and technical activities; administrative and support service activities - Employment size range: Total – relative difference between subregional and national value
EMPENT_B_SIZE P_Q TOTAL vs nation	EMPLOYMENT SIZE NEW P_Q ENTERPRISES (EMPLOYER FIRMS), vs nation	Average employment size of newly born enterprises (employer firms) - Economic sector (ISIC rev.4): Education; human health and social work activities - Employment size range: Total – relative difference between subregional and national value
EMPENT_B_SIZE R_S TOTAL vs nation	EMPLOYMENT SIZE NEW R_S ENTERPRISES (EMPLOYER FIRMS), vs nation	Average employment size of newly born enterprises (employer firms) - Economic sector (ISIC rev.4): Arts, entertainment and recreation; other service activities - Employment size range: Total – relative difference between subregional and national value
EMPENT_CHURN_RA I TOTAL vs nation	CHURN RATE I EMPLOYER FIRMS, vs nation	Churn rate (births plus deaths in % of employer firms - same sector, same size class) - Economic sector (ISIC rev.4): Accommodation and food service activities - Employment size range: Total – relative difference between subregional and national value
EMPENT_CHURN_RA K_L_X_K642 TOTAL vs nation	CHURN RATE K_L_X EMPLOYER FIRMS, vs nation	Churn rate (births plus deaths in % of employer firms - same sector, same size class) - Economic sector (ISIC rev.4): Financial and insurance activities; real estate activities except activities of holding companies - Employment size range: Total – relative difference between subregional and national value
EMPENT_D_DENSITY B-N TOTAL vs nation	DENSITY DEAD B-N EMPLOYER FIRMS, vs nation	Density of death employer firms (% of deaths divided by 1000 population) - Economic sector (ISIC rev.4): Total economy - aggregate 4 (industry, construction and business services) - Employment size range: Total – relative difference between subregional and national value
EMPENT_D_DENSITY B-S_X_K642 TOTAL vs nation	DENSITY DEAD EMPLOYER FIRMS, vs nation	Density of death employer firms (% of deaths divided by 1000 population) - Economic sector (ISIC rev.4): Total economy - aggregate 3 (industry, construction and services exc. insurance activities of holding companies) - Employment size range: Total – relative difference between subregional and national value
EMPENT_D_RA B-E TOTAL vs nation	DEATH RATE B-E EMPLOYER FIRMS, vs nation	Death rate (in % of employer firms - same sector, same size class) - Economic sector (ISIC rev.4): Industry (exc. construction) - Employment size range: Total – relative difference between subregional and national value
EMPENT_D_SH B-E TOTAL vs nation	% DEAD B-E EMPLOYER FIRMS, vs nation	Share of dead firms in the business population (in % of employer firms - same sector, same size class) - Economic sector (ISIC rev.4): Industry (exc. construction) - Employment size range: Total – relative difference between subregional and national value
EMPENT_D_SH B-S_X_K642 10PLUS vs nation	% DEAD EMPLOYER FIRMS, 10+ E, vs nation	Share of dead firms in the business population (in % of employer firms - same sector, same size class) - Economic sector (ISIC rev.4): Total economy - aggregate 3 (industry, construction and services exc. insurance activities of holding companies) - Employment size range: 10 employees or more – relative difference between subregional and national value
EMPENT_D_SH F TOTAL vs nation	% DEAD F FIRMS, vs nation	Share of dead firms in the business population (in % of employer firms - same sector, same size class) - Economic sector (ISIC rev.4): Construction - Employment size range: Total – relative difference between subregional and national value
EMPENT_D_SH G TOTAL vs nation	% DEAD G EMPLOYER FIRMS, vs nation	Share of dead firms in the business population (in % of employer firms - same sector, same size class) - Economic sector (ISIC rev.4): Wholesale and retail trade; repair of motor vehicles and motorcycles - Employment size range: Total – relative difference between subregional and national value
EMPENT_D_SH H TOTAL vs nation	% DEAD H EMPLOYER FIRMS, vs nation	Share of dead firms in the business population (in % of employer firms - same sector, same size class) - Economic sector (ISIC rev.4): Transportation and storage - Employment size range: Total – relative difference between subregional and national value
EMPENT_D_SH I TOTAL vs nation	% DEAD I EMPLOYER FIRMS, vs nation	Share of dead firms in the business population (in % of employer firms - same sector, same size class) - Economic sector (ISIC rev.4): Accommodation and food service activities - Employment size range: Total – relative difference between subregional and national value
EMPENT_D_SH K_L_X_K642 TOTAL vs nation	% DEAD K_L_X EMPLOYER FIRMS, vs nation	Share of dead firms in the business population (in % of employer firms - same sector, same size class) - Economic sector (ISIC rev.4): Financial and insurance activities; real estate activities except activities of holding companies - Employment size range: Total – relative difference between subregional and national value
EMPENT_D_SH M_N TOTAL vs nation	% DEAD M_N EMPLOYER FIRMS, vs nation	Share of dead firms in the business population (in % of employer firms - same sector, same size class) - Economic sector (ISIC rev.4): Professional, scientific and technical activities; administrative and support service activities - Employment size range: Total – relative difference between subregional and national value
EMPENT_D_SH P_Q TOTAL vs nation	% DEAD P_Q EMPLOYER FIRMS, vs nation	Share of dead firms in the business population (in % of employer firms - same sector, same size class) - Economic sector (ISIC rev.4): Education; human health and social work activities - Employment size range: Total – relative difference between subregional and national value
EMPENT_D_SH R_S TOTAL vs nation	% DEAD R_S EMPLOYER FIRMS, vs nation	Share of dead firms in the business population (in % of employer firms - same sector, same size class) - Economic sector (ISIC rev.4): Arts, entertainment and recreation; other service activities - Employment size range: Total – relative difference between subregional and national value
EMPENT_D_SIZE B-E TOTAL vs nation	EMPLOYMENT SIZE DEAD B-E ENTERPRISES (EMPLOYER FIRMS), vs nation	Average employment size of dead enterprises (employer firms) - Economic sector (ISIC rev.4): Industry (exc. construction) - Employment size range: Total – relative difference between subregional and national value
EMPENT_D_SIZE B-N TOTAL vs nation	EMPLOYMENT SIZE DEAD B-N ENTERPRISES (EMPLOYER FIRMS) , vs nation	Average employment size of dead enterprises (employer firms) - Economic sector (ISIC rev.4): Total economy - aggregate 4 (industry, construction and business services) - Employment size range: Total – relative difference between subregional and national value
EMPENT_D_SIZE B-S_X_K642 10PLUS vs nation	EMPLOYMENT SIZE DEAD ENTERPRISES (EMPLOYER FIRMS), 10+ E , vs nation	Average employment size of dead enterprises (employer firms) - Economic sector (ISIC rev.4): Total economy - aggregate 3 (industry, construction and services exc. insurance activities of holding companies) - Employment size range: 10 employees or more – relative difference between subregional and national value
EMPENT_D_SIZE B-S_X_K642 1_9 vs nation	EMPLOYMENT SIZE DEAD ENTERPRISES (EMPLOYER FIRMS), 1-9 E , vs nation	Average employment size of dead enterprises (employer firms) - Economic sector (ISIC rev.4): Total economy - aggregate 3 (industry, construction and services exc. insurance activities of holding companies) - Employment size range: 1-9 employees – relative difference between subregional and national value
EMPENT_D_SIZE B-S_X_K642 TOTAL vs nation	EMPLOYMENT SIZE DEAD ENTERPRISES (EMPLOYER FIRMS), vs nation	Average employment size of dead enterprises (employer firms) - Economic sector (ISIC rev.4): Total economy - aggregate 3 (industry, construction and services exc. insurance activities of holding companies) - Employment size range: Total – relative difference between subregional and national value
EMPENT_D_SIZE F TOTAL vs nation	EMPLOYMENT SIZE DEAD F ENTERPRISES (EMPLOYER FIRMS), vs nation	Average employment size of dead enterprises (employer firms) - Economic sector (ISIC rev.4): Construction - Employment size range: Total – relative difference between subregional and national value
EMPENT_D_SIZE G TOTAL vs nation	EMPLOYMENT SIZE DEAD G ENTERPRISES (EMPLOYER FIRMS), vs nation	Average employment size of dead enterprises (employer firms) - Economic sector (ISIC rev.4): Wholesale and retail trade; repair of motor vehicles and motorcycles - Employment size range: Total – relative difference between subregional and national value
EMPENT_D_SIZE H TOTAL vs nation	EMPLOYMENT SIZE DEAD H ENTERPRISES (EMPLOYER FIRMS), vs nation	Average employment size of dead enterprises (employer firms) - Economic sector (ISIC rev.4): Transportation and storage - Employment size range: Total – relative difference between subregional and national value
EMPENT_D_SIZE I TOTAL vs nation	EMPLOYMENT SIZE DEAD I ENTERPRISES (EMPLOYER FIRMS), vs nation	Average employment size of dead enterprises (employer firms) - Economic sector (ISIC rev.4): Accommodation and food service activities - Employment size range: Total – relative difference between subregional and national value
EMPENT_D_SIZE J TOTAL vs nation	EMPLOYMENT SIZE DEAD J ENTERPRISES (EMPLOYER FIRMS), vs nation	Average employment size of dead enterprises (employer firms) - Economic sector (ISIC rev.4): Information and communication - Employment size range: Total – relative difference between subregional and national value
EMPENT_D_SIZE K_L_X_K642 TOTAL vs nation	EMPLOYMENT SIZE DEAD K_L_X ENTERPRISES (EMPLOYER FIRMS), vs nation	Average employment size of dead enterprises (employer firms) - Economic sector (ISIC rev.4): Financial and insurance activities; real estate activities except activities of holding companies - Employment size range: Total – relative difference between subregional and national value
EMPENT_D_SIZE M_N TOTAL vs nation	EMPLOYMENT SIZE DEAD M_N ENTERPRISES (EMPLOYER FIRMS), vs nation	Average employment size of dead enterprises (employer firms) - Economic sector (ISIC rev.4): Professional, scientific and technical activities; administrative and support service activities - Employment size range: Total – relative difference between subregional and national value
EMPENT_D_SIZE P_Q TOTAL vs nation	EMPLOYMENT SIZE DEAD P_Q ENTERPRISES (EMPLOYER FIRMS), vs nation	Average employment size of dead enterprises (employer firms) - Economic sector (ISIC rev.4): Education; human health and social work activities - Employment size range: Total – relative difference between subregional and national value
EMPENT_D_SIZE R_S TOTAL vs nation	EMPLOYMENT SIZE DEAD R_S ENTERPRISES (EMPLOYER FIRMS), vs nation	Average employment size of dead enterprises (employer firms) - Economic sector (ISIC rev.4): Arts, entertainment and recreation; other service activities - Employment size range: Total – relative difference between subregional and national value
EMPENT_YS3_SH B-E TOTAL vs nation	% 3-YEARS B-E EMPLOYER FIRMS, vs nation	Share of 3-year-old firms in the business population (in % of employer firms - same sector, same size class) - Economic sector (ISIC rev.4): Industry (exc. construction) - Employment size range: Total – relative difference between subregional and national value
EMPENT_YS3_SH B-N TOTAL vs nation	% 3-YEARS B-N EMPLOYER FIRMS, vs nation	Share of 3-year-old firms in the business population (in % of employer firms - same sector, same size class) - Economic sector (ISIC rev.4): Total economy - aggregate 4 (industry, construction and business services) - Employment size range: Total – relative difference between subregional and national value
EMPENT_YS3_SH B-S_X_K642 10PLUS vs nation	% 3-YEARS EMPLOYER FIRMS, 10+ E, vs nation	Share of 3-year-old firms in the business population (in % of employer firms - same sector, same size class) - Economic sector (ISIC rev.4): Total economy - aggregate 3 (industry, construction and services exc. insurance activities of holding companies) - Employment size range: 10 employees or more – relative difference between subregional and national value
EMPENT_YS3_SH B-S_X_K642 TOTAL vs nation	% 3-YEARS EMPLOYER FIRMS, vs nation	Share of 3-year-old firms in the business population (in % of employer firms - same sector, same size class) - Economic sector (ISIC rev.4): Total economy - aggregate 3 (industry, construction and services exc. insurance activities of holding companies) - Employment size range: Total – relative difference between subregional and national value
EMPENT_YS3_SH F TOTAL vs nation	% 3-YEARS F EMPLOYER FIRMS, vs nation	Share of 3-year-old firms in the business population (in % of employer firms - same sector, same size class) - Economic sector (ISIC rev.4): Construction - Employment size range: Total – relative difference between subregional and national value
EMPENT_YS3_SH G TOTAL vs nation	% 3-YEARS G EMPLOYER FIRMS, vs nation	Share of 3-year-old firms in the business population (in % of employer firms - same sector, same size class) - Economic sector (ISIC rev.4): Wholesale and retail trade; repair of motor vehicles and motorcycles - Employment size range: Total – relative difference between subregional and national value
EMPENT_YS3_SH H TOTAL vs nation	% 3-YEARS H EMPLOYER FIRMS, vs nation	Share of 3-year-old firms in the business population (in % of employer firms - same sector, same size class) - Economic sector (ISIC rev.4): Transportation and storage - Employment size range: Total – relative difference between subregional and national value
EMPENT_YS3_SH I TOTAL vs nation	% 3-YEARS I EMPLOYER FIRMS, vs nation	Share of 3-year-old firms in the business population (in % of employer firms - same sector, same size class) - Economic sector (ISIC rev.4): Accommodation and food service activities - Employment size range: Total – relative difference between subregional and national value
EMPENT_YS3_SH J TOTAL vs nation	% 3-YEARS J EMPLOYER FIRMS, vs nation	Share of 3-year-old firms in the business population (in % of employer firms - same sector, same size class) - Economic sector (ISIC rev.4): Information and communication - Employment size range: Total – relative difference between subregional and national value
EMPENT_YS3_SH K_L_X_K642 TOTAL vs nation	% 3-YEARS K_L_X EMPLOYER FIRMS, vs nation	Share of 3-year-old firms in the business population (in % of employer firms - same sector, same size class) - Economic sector (ISIC rev.4): Financial and insurance activities; real estate activities except activities of holding companies - Employment size range: Total – relative difference between subregional and national value
EMPENT_YS3_SH M_N TOTAL vs nation	% 3-YEARS M_N EMPLOYER FIRMS, vs nation	Share of 3-year-old firms in the business population (in % of employer firms - same sector, same size class) - Economic sector (ISIC rev.4): Professional, scientific and technical activities; administrative and support service activities - Employment size range: Total – relative difference between subregional and national value
EMPENT_YS3_SH P_Q TOTAL vs nation	% 3-YEARS P_Q EMPLOYER FIRMS, vs nation	Share of 3-year-old firms in the business population (in % of employer firms - same sector, same size class) - Economic sector (ISIC rev.4): Education; human health and social work activities - Employment size range: Total – relative difference between subregional and national value
EMPENT_YS3_SH R_S TOTAL vs nation	% 3-YEARS R_S EMPLOYER FIRMS, vs nation	Share of 3-year-old firms in the business population (in % of employer firms - same sector, same size class) - Economic sector (ISIC rev.4): Arts, entertainment and recreation; other service activities - Employment size range: Total – relative difference between subregional and national value
GDP PC_CURR_PR vs nation	GDP, PC_CURR_PR, vs nation	Regional GDP - Measure: National currency per head, current prices – relative difference between subregional and national value
GDP PC_REAL_PR vs nation	GDP, PC_REAL_PR, vs nation	Regional GDP - Measure: National currency per head, constant prices – relative difference between subregional and national value
GDP PC_USD_PPP vs nation	GDP PC_USD_PPP, vs nation	Regional GDP - Measure: USD per head, current prices, current PPP – relative difference between subregional and national value
INCOME_DISP PC_CURR_PR vs nation	DISPOSABLE HOUSEHOLD INCOME, PC_CURR_PR, vs nation	Disposable Household Income - Measure: National currency per head, current prices – relative difference between subregional and national value
INCOME_DISP PC_REAL_PPP vs nation	DISPOSABLE HOUSEHOLD INCOME, PC_REAL_PPP, vs nation	Disposable Household Income - Measure: USD per head, constant prices, constant PPP, base year 2015 – relative difference between subregional and national value
INCOME_DISP PC_REAL_PR vs nation	DISPOSABLE HOUSEHOLD INCOME, PC_REAL_PR, vs nation	Disposable Household Income - Measure: National currency per head, constant prices – relative difference between subregional and national value
INCOME_DISP PC_USD_PPP vs nation	DISPOSABLE HOUSEHOLD INCOME, PC_USD_PPP, vs nation	Disposable Household Income - Measure: USD per head, current prices, current PPP – relative difference between subregional and national value
INCOME_PRIM PC_REAL_PR vs nation	PRIMARY INCOME PRIVATE HOUSEHOLDS, PC_REAL_PR, vs nation	Primary Income of Private Households - Measure: National currency per head, constant prices – relative difference between subregional and national value
INCOME_PRIM PC_USD_PPP vs nation	PRIMARY INCOME PRIVATE HOUSEHOLDS, PC_USD_PPP, vs nation	Primary Income of Private Households - Measure: USD per head, current prices, current PPP – relative difference between subregional and national value
PCT_MILLION vs nation	PATENT APPLICATIONS PER MILLION INHABITANTS, vs nation	PCT patent applications per million inhabitants (fractional count; by inventor and priority year) - level – relative difference between subregional and national value
RD_EXP_GOV_SH vs nation	% R&D EXPENDITURE BY THE GOVERNMENT SECTOR, vs nation	Share of R&D Expenditures Performed by the Government Sector (in % of GDP) – relative difference between subregional and national value
RD_EXP_HE_SH vs nation	% R&D EXPENDITURE BY THE HIGHER EDUCATION SECTOR, vs nation	Share of R&D Expenditures Performed by the Higher Education Sector (in % of GDP) – relative difference between subregional and national value
RD_EXP_TOT_SH vs nation	% R&D TOTAL EXPENDITURE, vs nation	Share of R&D Total Expenditure (in % of GDP) – relative difference between subregional and national value
