# Supplementary material for: Detecting the socio-economic drivers of confidence in government with eXplainable Artificial Intelligence
Source: Sci Rep. 2023 Jan 16;13:839. doi: 10.1038/s41598-023-28020-5 (PMC9841965; doi:10.1038/s41598-023-28020-5)
Supplement: Supplementary file 3 — Supplementary Information 3. [file 41598_2023_28020_MOESM3_ESM.xlsx]

## Sheet: Sheet1
DEMOGRAPHY (D) INDICATORS Indicators selected by Boruta are highlighted in cyan
Indicator code	Indicator name	Description
DEATH_RA T	DEATH RATE	Crude Death Rate (deaths for 1000 population) - Gender: Total
DEM_DEP_RA T	DEPENDENCY RATIO	Dependency Ratio, Demographic (% -15 plus 65+ over population 15-64) - Gender: Total
INF_MORT F	INFANT MORTALITY RATE, FEMALE	Infant Mortality Rate (less than 1 year deaths for 1 000 live births) - Gender: Females
INF_MORT M	INFANT MORTALITY RATE, MALE	Infant Mortality Rate (less than 1 year deaths for 1 000 live births) - Gender: Males
INF_SEXDIF T	INFANT MORTALITY RATE GENDER DIFFERENCE (F-M)	Infant Mortality Rate - Gender difference (female-male) - Gender: Total
KID_WOM_RA T	CHILD-TO-WOMAN RATIO	Child-to-Woman Ratio (% 0-4 over females 15-49) - Gender: Total
LIFE_EXP T	LIFE EXPECTANCY	Life Expectancy at Birth - Gender: Total
LIFE_SEXDIF T	LIFE EXPECTANCY GENDER DIFFERENCE (F-M)	Life Expectancy at Birth - Gender difference in Years (female-male) - Gender: Total
MORT_TRANSP_RA T	TRANSPORT RELATED MORTALITY RATE	Transport related mortality crude rate per 100 000 inhabitants (group V of the ICD) - Gender: Total
NETMOB_ALL_RA T	INTER-REGIONAL NET MOBILITY RATE	Inter-regional net flows mobility rate, (% net flows over population) - Gender: Total
POP_65M_GI T	GROWTH/SHRINKING 65+	Growth/Shrinking Index of the 65+ Elderly Population (2001=100) - Gender: Total
POP_65M_SH T	% 65+	Share of Elderly Population (% 65+ over total population) - Gender: Total
POP_80M_SH T	% 80+	Share of Very Elderly Population (% 80+ over total population) - Gender: Total
POP_DEN T	POPULATION DENSITY	Population density (pop. per km2) - Gender: Total
POP_TOT_GI T	GROWTH/SHRINKING	Growth/Shrinking Index of the Total Population (2001=100) - Gender: Total
POP_Y15_64_SH T	% 15-64	Share of working age population (15-64 year olds) - Gender: Total
SR_ELD_RA T	SEX RATIO 65+ (M/F)	Sex Ratio, Elderly Population (% 65+ population males over females ) - Gender: Total
SR_TOT_RA T	SEX RATIO (M/F)	Sex Ratio, Total Population (% population males over females ) - Gender: Total
SR_YOU_RA T	SEX RATIO 15- (M/F)	Sex Ratio, Youth Population (% -15 population males over females ) - Gender: Total
STD_MORT T	AGE-ADJUSTED MORTALITY RATE	Age-Adjusted Mortality Rate (deaths for 1000 population) - Gender: Total
YOUNGMOB_SH T	% NEW RESIDENTS 15-29	Young new residents share (15 to 29 year-olds new comers over total new comers from another region) - Gender: Total
YOU_DEATH_RA F	DEATH RATE 0-14, FEMALE	Crude Youth Death Rate (0-14 deaths for 1 000 population of same age group) - Gender: Females
YOU_DEATH_RA T	DEATH RATE 0-14	Crude Youth Death Rate (0-14 deaths for 1 000 population of same age group) - Gender: Total
YOU_DEP_RA T	DEPENDENCY RATIO, YOUTH	Dependency Ratio, Youth (% -15 over population 15-64) - Gender: Total
DEATH_RA T vs nation	DEATH RATE, vs nation	Crude Death Rate (deaths for 1000 population) - Gender: Total – relative difference between subregional and national value
DEM_DEP_RA T vs nation	DEPENDENCY RATIO, vs nation	Dependency Ratio, Demographic (% -15 plus 65+ over population 15-64) - Gender: Total – relative difference between subregional and national value
INF_MORT F vs nation	INFANT MORTALITY RATE, FEMALE, vs nation	Infant Mortality Rate (less than 1 year deaths for 1 000 live births) - Gender: Females – relative difference between subregional and national value
INF_MORT M vs nation	INFANT MORTALITY RATE, MALE, vs nation	Infant Mortality Rate (less than 1 year deaths for 1 000 live births) - Gender: Males – relative difference between subregional and national value
INF_SEXDIF T vs nation	INFANT MORTALITY RATE GENDER DIFFERENCE (F-M), vs nation	Infant Mortality Rate - Gender difference (female-male) - Gender: Total – relative difference between subregional and national value
KID_WOM_RA T vs nation	CHILD-TO-WOMAN RATIO, vs nation	Child-to-Woman Ratio (% 0-4 over females 15-49) - Gender: Total – relative difference between subregional and national value
LIFE_EXP T vs nation	LIFE EXPECTANCY, vs nation	Life Expectancy at Birth - Gender: Total – relative difference between subregional and national value
LIFE_SEXDIF T vs nation	LIFE EXPECTANCY GENDER DIFFERENCE (F-M), vs nation	Life Expectancy at Birth - Gender difference in Years (female-male) - Gender: Total – relative difference between subregional and national value
MORT_TRANSP_RA T vs nation	TRANSPORT RELATED MORTALITY RATE, vs nation	Transport related mortality crude rate per 100 000 inhabitants (group V of the ICD) - Gender: Total – relative difference between subregional and national value
POP_65M_GI T vs nation	GROWTH/SHRINKING 65+, vs nation	Growth/Shrinking Index of the 65+ Elderly Population (2001=100) - Gender: Total – relative difference between subregional and national value
POP_65M_SH T vs nation	% 65+, vs nation	Share of Elderly Population (% 65+ over total population) - Gender: Total – relative difference between subregional and national value
POP_80M_SH T vs nation	% 80+, vs nation	Share of Very Elderly Population (% 80+ over total population) - Gender: Total – relative difference between subregional and national value
POP_DEN T vs nation	POPULATION DENSITY, vs nation	Population density (pop. per km2) - Gender: Total – relative difference between subregional and national value
POP_TOT_GI T vs nation	GROWTH/SHRINKING, vs nation	Growth/Shrinking Index of the Total Population (2001=100) - Gender: Total – relative difference between subregional and national value
POP_Y15_64_SH T vs nation	% 15-64, vs nation	Share of working age population (15-64 year olds) - Gender: Total – relative difference between subregional and national value
SR_ELD_RA T vs nation	SEX RATIO 65+ (M/F), vs nation	Sex Ratio, Elderly Population (% 65+ population males over females ) - Gender: Total – relative difference between subregional and national value
SR_TOT_RA T vs nation	SEX RATIO (M/F), vs nation	Sex Ratio, Total Population (% population males over females ) - Gender: Total – relative difference between subregional and national value
SR_YOU_RA T vs nation	SEX RATIO 15- (M/F), vs nation	Sex Ratio, Youth Population (% -15 population males over females ) - Gender: Total – relative difference between subregional and national value
STD_MORT T vs nation	AGE-ADJUSTED MORTALITY RATE, vs nation	Age-Adjusted Mortality Rate (deaths for 1000 population) - Gender: Total – relative difference between subregional and national value
YOU_DEATH_RA F vs nation	DEATH RATE 0-14, FEMALE, vs nation	Crude Youth Death Rate (0-14 deaths for 1 000 population of same age group) - Gender: Females – relative difference between subregional and national value
YOU_DEATH_RA T vs nation	DEATH RATE 0-14, vs nation	Crude Youth Death Rate (0-14 deaths for 1 000 population of same age group) - Gender: Total – relative difference between subregional and national value
YOU_DEP_RA T vs nation	DEPENDENCY RATIO, YOUTH, vs nation	Dependency Ratio, Youth (% -15 over population 15-64) - Gender: Total – relative difference between subregional and national value
