# Supplementary material for: Detecting the socio-economic drivers of confidence in government with eXplainable Artificial Intelligence
Source: Sci Rep. 2023 Jan 16;13:839. doi: 10.1038/s41598-023-28020-5 (PMC9841965; doi:10.1038/s41598-023-28020-5)
Supplement: Supplementary file 4 — Supplementary Information 4. [file 41598_2023_28020_MOESM4_ESM.xlsx]

## Sheet: Sheet1
EDUCATION AND LABOUR (EL) INDICATORS Indicators selected by Boruta are highlighted in cyan
Indicator code	Indicator name	Description
EARLY_LEAVERS_RATE_Y18T24 T F	% EARLY LEAVERS, FEMALE	Rate of Early Leavers from Education and Training (in % of the total population aged 18 to 24) - Education ISCED level: All ISCED levels - Gender: Women
EDU38_SH	% LABOUR FORCE WITH SECONDARY EDUCATION	Share of labour force with at least secondary education
EMP_PT_SH F	% PART-TIME EMPLOYMENT, FEMALE	Part-Time Employment Incidence (% part-time employees over total employment) - Gender: Females
EMP_PT_SH T	% PART-TIME EMPLOYMENT	Part-Time Employment Incidence (% part-time employees over total employment) - Gender: Total
EMP_RA_15_64_GR_2001 F	EMPLOYMENT RATE GROWTH (2001=100), 15-64, FEMALE	Employment Rate Growth, 15-64 years old, Index (2001=100) - Gender: Females
EMP_RA_15_64_GR_2001 M	EMPLOYMENT RATE GROWTH (2001=100), 15-64, MALE	Employment Rate Growth, 15-64 years old, Index (2001=100) - Gender: Males
EMP_RA_15_64_GR_2001 T	EMPLOYMENT RATE GROWTH (2001=100), 15-64	Employment Rate Growth, 15-64 years old, Index (2001=100) - Gender: Total
EMP_RA_15_64_GR_2007 F	EMPLOYMENT RATE GROWTH (2007=100), 15-64, FEMALE	Employment Rate Growth, 15-64 years old, Index (2007=100) - Gender: Females
EMP_RA_15_64_GR_2007 T	EMPLOYMENT RATE GROWTH (2007=100), 15-64	Employment Rate Growth, 15-64 years old, Index (2007=100) - Gender: Total
EMP_RA_15_MAX_GR_2007 T	EMPLOYMENT RATE GROWTH (2007=100), 15+	Employment Rate Growth, 15 years old and over, Index (2007=100) - Gender: Total
ENRL_RATE_AGE_Y15T19 T T	% ENROLMENT 15-19	Enrolment rate for 15 to 19 year-olds age range - Education ISCED level: All ISCED levels - Gender: Total
ENRL_RATE_AGE_Y20T29 T T	% ENROLMENT 20-29	Enrolment rate for 20 to 29 year-olds age range - Education ISCED level: All ISCED levels - Gender: Total
ENRL_RATE_AGE_Y30T39 T T	% ENROLMENT 30-39	Enrolment rate for 30 to 39 year-olds age range - Education ISCED level: All ISCED levels - Gender: Total
ENRL_RATE_AGE_Y3T5 T T	% ENROLMENT 3-5	Enrolment rate for 3 to 5 year-olds age range - Education ISCED level: All ISCED levels - Gender: Total
ENRL_RATE_AGE_Y40T64 T T	% ENROLMENT 40-64	Enrolment rate for 40 to 64 year-olds age range - Education ISCED level: All ISCED levels - Gender: Total
ENRL_RATE_AGE_Y6T14 T T	% ENROLMENT 6-14	Enrolment rate for 6 to 14 year-olds age range - Education ISCED level: All ISCED levels - Gender: Total
HT_MG_EMP_T_SH	% EMPLOYMENT IN HIGH-TECH MANUFACTURING	Share of employment in high-technology manufacturing (in % of total employment)
KIS_EMP_T_SH	% EMPLOYMENT IN KNOWLEDGE-INTENSIVE SERVICES	Share of employment in knowledge-intensive services (as a share of total employment)
LEAVERS_F_RA	% EARLY FEMALE LEAVERS	Rate of Early Females Leavers from Education and Training (in % of the female population aged 18 to 24)
LEAVERS_M_RA	% EARLY MALE LEAVERS	Rate of Early Males Leavers from Education and Training (in % of the male population aged 18 to 24)
LEAVERS_RA_SEXDIF	% EARLY LEAVERS GENDER DIFFERENCE (F-M)	Rate of Early Leavers from Education and Training - Gender difference (female-male)
LEAVERS_T_RA	% EARLY LEAVERS	Rate of Early Leavers from Education and Training (in % of the total population aged 18 to 24)
LT_UNEM_RA_GR_2001 T	LONG TERM UNEMPLOYMENT RATE GROWTH (2001=100)	Long Term Unemployment Rate Growth Index (2001=100) - Gender: Total
LT_UNEM_RA_GR_2007 T	LONG TERM UNEMPLOYMENT RATE GROWTH (2007=100)	Long Term Unemployment Rate Growth Index (2007=100) - Gender: Total
LT_UNEM_SH T	LONG TERM UNEMPLOYMENT INCIDENCE	Long Term Unemployment Incidence (% LT unemployment over total unemployment) - Gender: Total
LT_UNEM_SH_GR_2001 T	LONG TERM UNEMPLOYMENT INCIDENCE GROWTH	Long Term Unemployment Incidence Growth Index (2001=100) - Gender: Total
NEAC_RATE_EMPLOYMENT_Y25T34 L5 M	% EMPLOYMENT 25-34 WITH L5 EDUCATION, MALE	Employment rate for 25 to 34 year-olds age range - Education ISCED level: Short-cycle tertiary education (ISCED2011 level 5) - Gender: Men
NEAC_RATE_EMPLOYMENT_Y25T34 L5 T	% EMPLOYMENT 25-34 WITH L5 EDUCATION	Employment rate for 25 to 34 year-olds age range - Education ISCED level: Short-cycle tertiary education (ISCED2011 level 5) - Gender: Total
NEAC_RATE_EMPLOYMENT_Y25T34 L6 M	% EMPLOYMENT 25-34 WITH L6 EDUCATION, MALE	Employment rate for 25 to 34 year-olds age range - Education ISCED level: Bachelor’s or equivalent level (ISCED2011 level 6) - Gender: Men
NEAC_RATE_EMPLOYMENT_Y25T34 L7 M	% EMPLOYMENT 25-34 WITH L7 EDUCATION, MALE	Employment rate for 25 to 34 year-olds age range - Education ISCED level: Master’s or equivalent level (ISCED2011 level 7) - Gender: Men
NEAC_RATE_EMPLOYMENT_Y25T34 L7 T	% EMPLOYMENT 25-34 WITH L7 EDUCATION	Employment rate for 25 to 34 year-olds age range - Education ISCED level: Master’s or equivalent level (ISCED2011 level 7) - Gender: Total
NEAC_RATE_EMPLOYMENT_Y25T34 L8 F	% EMPLOYMENT 25-34 WITH L8 EDUCATION, FEMALE	Employment rate for 25 to 34 year-olds age range - Education ISCED level: Doctoral or equivalent level (ISCED2011 level 8) - Gender: Women
NEAC_RATE_EMPLOYMENT_Y25T34 L8 M	% EMPLOYMENT 25-34 WITH L8 EDUCATION, MALE	Employment rate for 25 to 34 year-olds age range - Education ISCED level: Doctoral or equivalent level (ISCED2011 level 8) - Gender: Men
NEAC_RATE_EMPLOYMENT_Y25T34 L8 T	% EMPLOYMENT 25-34 WITH L8 EDUCATION	Employment rate for 25 to 34 year-olds age range - Education ISCED level: Doctoral or equivalent level (ISCED2011 level 8) - Gender: Total
NEAC_RATE_EMPLOYMENT_Y25T64 L0T2 F	% EMPLOYMENT 25-64 WITH L0T2 EDUCATION, FEMALE	Employment rate for 25 to 64 year-olds age range - Education ISCED level: Below upper secondary education - Gender: Women
NEAC_RATE_EMPLOYMENT_Y25T64 L0T2 M	% EMPLOYMENT 25-64 WITH L0T2 EDUCATION, MALE	Employment rate for 25 to 64 year-olds age range - Education ISCED level: Below upper secondary education - Gender: Men
NEAC_RATE_EMPLOYMENT_Y25T64 L5 M	% EMPLOYMENT 25-64 WITH L5 EDUCATION, MALE	Employment rate for 25 to 64 year-olds age range - Education ISCED level: Short-cycle tertiary education (ISCED2011 level 5) - Gender: Men
NEAC_RATE_EMPLOYMENT_Y25T64 L5 T	% EMPLOYMENT 25-64 WITH L5 EDUCATION	Employment rate for 25 to 64 year-olds age range - Education ISCED level: Short-cycle tertiary education (ISCED2011 level 5) - Gender: Total
NEAC_RATE_EMPLOYMENT_Y25T64 L5T8 M	% EMPLOYMENT 25-64 WITH L5T8 EDUCATION, MALE	Employment rate for 25 to 64 year-olds age range - Education ISCED level: Total tertiary education (ISCED2011 levels 5 to 8) - Gender: Men
NEAC_RATE_EMPLOYMENT_Y25T64 L6 M	% EMPLOYMENT 25-64 WITH L6 EDUCATION, MALE	Employment rate for 25 to 64 year-olds age range - Education ISCED level: Bachelor’s or equivalent level (ISCED2011 level 6) - Gender: Men
NEAC_RATE_EMPLOYMENT_Y25T64 L6 T	% EMPLOYMENT 25-64 WITH L6 EDUCATION	Employment rate for 25 to 64 year-olds age range - Education ISCED level: Bachelor’s or equivalent level (ISCED2011 level 6) - Gender: Total
NEAC_RATE_EMPLOYMENT_Y25T64 L7 F	% EMPLOYMENT 25-64 WITH L7 EDUCATION, FEMALE	Employment rate for 25 to 64 year-olds age range - Education ISCED level: Master’s or equivalent level (ISCED2011 level 7) - Gender: Women
NEAC_RATE_EMPLOYMENT_Y25T64 L7 M	% EMPLOYMENT 25-64 WITH L7 EDUCATION, MALE	Employment rate for 25 to 64 year-olds age range - Education ISCED level: Master’s or equivalent level (ISCED2011 level 7) - Gender: Men
NEAC_RATE_EMPLOYMENT_Y25T64 L7 T	% EMPLOYMENT 25-64 WITH L7 EDUCATION	Employment rate for 25 to 64 year-olds age range - Education ISCED level: Master’s or equivalent level (ISCED2011 level 7) - Gender: Total
NEAC_RATE_EMPLOYMENT_Y25T64 L8 F	% EMPLOYMENT 25-64 WITH L8 EDUCATION, FEMALE	Employment rate for 25 to 64 year-olds age range - Education ISCED level: Doctoral or equivalent level (ISCED2011 level 8) - Gender: Women
NEAC_RATE_EMPLOYMENT_Y25T64 L8 M	% EMPLOYMENT 25-64 WITH L8 EDUCATION, MALE	Employment rate for 25 to 64 year-olds age range - Education ISCED level: Doctoral or equivalent level (ISCED2011 level 8) - Gender: Men
NEAC_RATE_EMPLOYMENT_Y25T64 L8 T	% EMPLOYMENT 25-64 WITH L8 EDUCATION	Employment rate for 25 to 64 year-olds age range - Education ISCED level: Doctoral or equivalent level (ISCED2011 level 8) - Gender: Total
NEAC_RATE_EMPLOYMENT_Y25T64_L0T2	% EMPLOYMENT 25-64 WITH L0T2 EDUCATION	Employment rate for 25 to 64 year-olds, below upper secondary education
NEAC_RATE_EMPLOYMENT_Y25T64_L3T4	% EMPLOYMENT 25-64 WITH L3T4 EDUCATION	Employment rate for 25 to 64 year-olds, with upper secondary and post-secondary non-tertiary education
NEAC_RATE_EMPLOYMENT_Y25T64_L5T8	% EMPLOYMENT 25-64 WITH L5T8 EDUCATION	Employment rate for 25 to 64 year-olds, with tertiary education
NEAC_SHARE_EA_Y25T34 L0T2 T	% POPULATION 25-34 WITH L0T2 EDUCATION	Share of population 25 to 34 year-olds by educational attainment - Education ISCED level: Below upper secondary education - Gender: Total
NEAC_SHARE_EA_Y25T34 L3T4 T	% POPULATION 25-34 WITH L3T4 EDUCATION	Share of population 25 to 34 year-olds by educational attainment - Education ISCED level: Upper secondary and post-secondary non-tertiary education - Gender: Total
NEAC_SHARE_EA_Y25T34 L6 T	% POPULATION 25-34 WITH L6 EDUCATION	Share of population 25 to 34 year-olds by educational attainment - Education ISCED level: Bachelor’s or equivalent level (ISCED2011 level 6) - Gender: Total
NEAC_SHARE_EA_Y25T34 L7 T	% POPULATION 25-34 WITH L7 EDUCATION	Share of population 25 to 34 year-olds by educational attainment - Education ISCED level: Master’s or equivalent level (ISCED2011 level 7) - Gender: Total
NEAC_SHARE_EA_Y25T64_L0T2	% POPULATION 25-64 WITH L0T2 EDUCATION	Share of population 25 to 64 year-olds, below upper secondary education
NEAC_SHARE_EA_Y25T64_L3T4	% POPULATION 25-64 WITH L3T4 EDUCATION	Share of population 25 to 64 year-olds, with upper secondary and post-secondary non-tertiary education
NEAC_SHARE_EA_Y25T64_L5T8	% POPULATION 25-64 WITH L5T8 EDUCATION	Share of population 25 to 64 year-olds with tertiary education
NEET_F_RA	% FEMALE NEET	Rate of Young Females Not in Employment and not in any Education and Training (in % of the female population aged 18 to 24)
NEET_M_RA	% MALE NEET	Rate of Young Males Not in Employment and not in any Education and Training (in % of the male population aged 18 to 24)
NEET_RA_SEXDIF	% NEET GENDER DIFFERENCE (F-M)	Rate of Young People Not in Employment and not in any Education and Training - Gender difference (female-male)
NEET_T_RA	% NEET	Rate of Young People Not in Employment and not in any Education and Training (in % of the total population aged 18 to 24)
PARTIC_RA_15_64_GR_2007 T	PARTICIPATION RATE GROWTH 15-64 (2007=100)	Participation Rate Growth, 15-64 years old, Index (2007=100) - Gender: Total
PARTIC_RA_15_MAX T	PARTICIPATION RATE 15+	Participation Rate 15+ (% labour force 15+ over population 15+) - Gender: Total
PARTIC_RA_15_MAX_GR_2001 T	PARTICIPATION RATE GROWTH 15+ (2001=100)	Participation Rate, 15 years old or more, Growth Index (2001=100) - Gender: Total
PARTIC_RA_15_MAX_GR_2007 T	PARTICIPATION RATE GROWTH 15+ (2007=100)	Participation Rate Growth, 15 years old or more, Index (2007=100) - Gender: Total
PARTIC_RA_15_MAX_SEXDIF T	PARTICIPATION RATE 15+ GENDER DIFFERENCE (F-M)	Participation Rate Gender difference, 15 years old or more (female-male) - Gender: Total
RD_PER_F_BUS_RA	% FEMALE EMPLOYMENT IN R&D, BUSINESS SECTOR	R&D Female Employed by the Business Sector Rate (in % of Female employment)
RD_PER_F_BUS_SH	% R&D FEMALE PERSONNEL BUSINESS SECTOR	Share of R&D Female Personnel Employed by the Business Sector (in % of total R&D personnel, same sector)
RD_PER_F_GOV_SH	% R&D FEMALE PERSONNEL GOVERNMENT SECTOR	Share of R&D Female Employed by the Government Sector (in % of total R&D personnel, same sector)
RD_PER_F_TOT_SH	% R&D FEMALE PERSONNEL	Share of R&D Female in R&D Total Personnel
RD_PER_T_BUS_RA	% EMPLOYMENT IN R&D, BUSINESS SECTOR	R&D Personnel Employed by the Business Sector Rate (in % of total employment)
RD_PER_T_GOV_RA	% EMPLOYMENT IN R&D, GOVERNMENT SECTOR	R&D Personnel Employed by the Government Sector Rate (in % of total employment)
RD_PER_T_HES_RA	% EMPLOYMENT IN R&D, HIGH EDUCATION SECTOR	R&D Personnel Employed by the Higher Education Sector Rate (in % of total employment)
RD_PER_T_PNP_RA	% EMPLOYMENT IN R&D, PRIVATE AND NON-PROFIT SECTOR	R&D Personnel Employed by the Private and Non-Profit Sector Rate (in % of total employment)
RD_PER_T_TOT_RA	% EMPLOYMENT IN R&D	R&D Total Personnel Rate (in % of total employment)
STU_ENR_ISCED02_RA	% ENROLMENT AT L0T2 EDUCATION	Student Enrolment at Elementary Level Rate (in % of population)
STU_ENR_ISCED34_RA	% ENROLMENT AT L3T4 EDUCATION	Student Enrolment at Secondary Level Rate (in % of population)
STU_ENR_ISCED58_RA	% ENROLMENT AT L5T8 EDUCATION	Student Enrolment at Tertiary Level Rate (in % of population)
TRANS_SHARE_EDULABOUR_NE_U_I_Y18T24 T T	% NEET 18-24	Share of 18-24 year-olds population not in education and unemployed or inactive (NEET) - Education ISCED level: All ISCED levels - Gender: Total
UNEM_RA_15_64 T	% UNEMPLOYMENT 15-64	Unemployment Rate (% unemployed over labour force 15-64) - Gender: Total
UNEM_RA_15_64_GR_2007 T	% UNEMPLOYMENT 15-64 GROWTH INDEX (2007=100)	Unemployment Rate, 15-64 years old, Growth Index (2007=100) - Gender: Total
UNEM_RA_15_MAX T	% UNEMPLOYMENT 15+	Unemployment Rate (% unemployed over labour force 15+) - Gender: Total
UNEM_RA_15_MAX_GR_2007 T	% UNEMPLOYMENT 15+ GROWTH INDEX (2007=100)	Unemployment Rate, 15 years old or more, Growth Index (2007=100) - Gender: Total
UNEM_RA_15_MAX_SEXDIF T	% UNEMPLOYMENT 15+ GENDER DIFFERENCE (F-M)	Unemployment Rate Gender difference, 15 years old or more (female-male) - Gender: Total
UNEM_Y15_24_RA T	% UNEMPLOYMENT 15-24	Youth Unemployment Rate (% unemployment 15-24 over labour force 15-24) - Gender: Total
EARLY_LEAVERS_RATE_Y18T24 T F vs nation	% EARLY LEAVERS, FEMALE, vs nation	Rate of Early Leavers from Education and Training (in % of the total population aged 18 to 24) - Education ISCED level: All ISCED levels - Gender: Women – relative difference between subregional and national value
EDU38_SH vs nation	% LABOUR FORCE WITH SECONDARY EDUCATION, vs nation	Share of labour force with at least secondary education – relative difference between subregional and national value
EMP_PT_SH F vs nation	% PART-TIME EMPLOYMENT, FEMALE, vs nation	Part-Time Employment Incidence (% part-time employees over total employment) - Gender: Females – relative difference between subregional and national value
EMP_PT_SH T vs nation	% PART-TIME EMPLOYMENT, vs nation	Part-Time Employment Incidence (% part-time employees over total employment) - Gender: Total – relative difference between subregional and national value
EMP_RA_15_64_GR_2001 F vs nation	EMPLOYMENT RATE GROWTH (2001=100), 15-64, FEMALE, vs nation	Employment Rate Growth, 15-64 years old, Index (2001=100) - Gender: Females – relative difference between subregional and national value
EMP_RA_15_64_GR_2001 M vs nation	EMPLOYMENT RATE GROWTH (2001=100), 15-64, MALE, vs nation	Employment Rate Growth, 15-64 years old, Index (2001=100) - Gender: Males – relative difference between subregional and national value
EMP_RA_15_64_GR_2001 T vs nation	EMPLOYMENT RATE GROWTH (2001=100), 15-64, vs nation	Employment Rate Growth, 15-64 years old, Index (2001=100) - Gender: Total – relative difference between subregional and national value
EMP_RA_15_64_GR_2007 F vs nation	EMPLOYMENT RATE GROWTH (2007=100), 15-64, FEMALE, vs nation	Employment Rate Growth, 15-64 years old, Index (2007=100) - Gender: Females – relative difference between subregional and national value
EMP_RA_15_64_GR_2007 T vs nation	EMPLOYMENT RATE GROWTH (2007=100), 15-64, vs nation	Employment Rate Growth, 15-64 years old, Index (2007=100) - Gender: Total – relative difference between subregional and national value
EMP_RA_15_MAX_GR_2007 T vs nation	EMPLOYMENT RATE GROWTH (2007=100), 15+, vs nation	Employment Rate Growth, 15 years old and over, Index (2007=100) - Gender: Total – relative difference between subregional and national value
ENRL_RATE_AGE_Y15T19 T T vs nation	% ENROLMENT 15-19, vs nation	Enrolment rate for 15 to 19 year-olds age range - Education ISCED level: All ISCED levels - Gender: Total – relative difference between subregional and national value
ENRL_RATE_AGE_Y20T29 T T vs nation	% ENROLMENT 20-29, vs nation	Enrolment rate for 20 to 29 year-olds age range - Education ISCED level: All ISCED levels - Gender: Total – relative difference between subregional and national value
ENRL_RATE_AGE_Y30T39 T T vs nation	% ENROLMENT 30-39, vs nation	Enrolment rate for 30 to 39 year-olds age range - Education ISCED level: All ISCED levels - Gender: Total – relative difference between subregional and national value
ENRL_RATE_AGE_Y3T5 T T vs nation	% ENROLMENT 3-5, vs nation	Enrolment rate for 3 to 5 year-olds age range - Education ISCED level: All ISCED levels - Gender: Total – relative difference between subregional and national value
ENRL_RATE_AGE_Y40T64 T T vs nation	% ENROLMENT 40-64, vs nation	Enrolment rate for 40 to 64 year-olds age range - Education ISCED level: All ISCED levels - Gender: Total – relative difference between subregional and national value
ENRL_RATE_AGE_Y6T14 T T vs nation	% ENROLMENT 6-14, vs nation	Enrolment rate for 6 to 14 year-olds age range - Education ISCED level: All ISCED levels - Gender: Total – relative difference between subregional and national value
HT_MG_EMP_T_SH vs nation	% EMPLOYMENT IN HIGH-TECH MANUFACTURING, vs nation	Share of employment in high-technology manufacturing (in % of total employment) – relative difference between subregional and national value
KIS_EMP_T_SH vs nation	% EMPLOYMENT IN KNOWLEDGE-INTENSIVE SERVICES, vs nation	Share of employment in knowledge-intensive services (as a share of total employment) – relative difference between subregional and national value
LEAVERS_F_RA vs nation	% EARLY FEMALE LEAVERS, vs nation	Rate of Early Females Leavers from Education and Training (in % of the female population aged 18 to 24) – relative difference between subregional and national value
LEAVERS_M_RA vs nation	% EARLY MALE LEAVERS, vs nation	Rate of Early Males Leavers from Education and Training (in % of the male population aged 18 to 24) – relative difference between subregional and national value
LEAVERS_RA_SEXDIF vs nation	% EARLY LEAVERS GENDER DIFFERENCE (F-M), vs nation	Rate of Early Leavers from Education and Training - Gender difference (female-male) – relative difference between subregional and national value
LEAVERS_T_RA vs nation	% EARLY LEAVERS, vs nation	Rate of Early Leavers from Education and Training (in % of the total population aged 18 to 24) – relative difference between subregional and national value
LT_UNEM_RA_GR_2001 T vs nation	LONG TERM UNEMPLOYMENT RATE GROWTH (2001=100), vs nation	Long Term Unemployment Rate Growth Index (2001=100) - Gender: Total – relative difference between subregional and national value
LT_UNEM_RA_GR_2007 T vs nation	LONG TERM UNEMPLOYMENT RATE GROWTH (2007=100), vs nation	Long Term Unemployment Rate Growth Index (2007=100) - Gender: Total – relative difference between subregional and national value
LT_UNEM_SH T vs nation	LONG TERM UNEMPLOYMENT INCIDENCE, vs nation	Long Term Unemployment Incidence (% LT unemployment over total unemployment) - Gender: Total – relative difference between subregional and national value
LT_UNEM_SH_GR_2001 T vs nation	LONG TERM UNEMPLOYMENT INCIDENCE GROWTH, vs nation	Long Term Unemployment Incidence Growth Index (2001=100) - Gender: Total – relative difference between subregional and national value
NEAC_RATE_EMPLOYMENT_Y25T34 L5 M vs nation	% EMPLOYMENT 25-34 WITH L5 EDUCATION, MALE, vs nation	Employment rate for 25 to 34 year-olds age range - Education ISCED level: Short-cycle tertiary education (ISCED2011 level 5) - Gender: Men – relative difference between subregional and national value
NEAC_RATE_EMPLOYMENT_Y25T34 L5 T vs nation	% EMPLOYMENT 25-34 WITH L5 EDUCATION, vs nation	Employment rate for 25 to 34 year-olds age range - Education ISCED level: Short-cycle tertiary education (ISCED2011 level 5) - Gender: Total – relative difference between subregional and national value
NEAC_RATE_EMPLOYMENT_Y25T34 L6 M vs nation	% EMPLOYMENT 25-34 WITH L6 EDUCATION, MALE, vs nation	Employment rate for 25 to 34 year-olds age range - Education ISCED level: Bachelor’s or equivalent level (ISCED2011 level 6) - Gender: Men – relative difference between subregional and national value
NEAC_RATE_EMPLOYMENT_Y25T34 L7 M vs nation	% EMPLOYMENT 25-34 WITH L7 EDUCATION, MALE, vs nation	Employment rate for 25 to 34 year-olds age range - Education ISCED level: Master’s or equivalent level (ISCED2011 level 7) - Gender: Men – relative difference between subregional and national value
NEAC_RATE_EMPLOYMENT_Y25T34 L7 T vs nation	% EMPLOYMENT 25-34 WITH L7 EDUCATION, vs nation	Employment rate for 25 to 34 year-olds age range - Education ISCED level: Master’s or equivalent level (ISCED2011 level 7) - Gender: Total – relative difference between subregional and national value
NEAC_RATE_EMPLOYMENT_Y25T34 L8 F vs nation	% EMPLOYMENT 25-34 WITH L8 EDUCATION, FEMALE, vs nation	Employment rate for 25 to 34 year-olds age range - Education ISCED level: Doctoral or equivalent level (ISCED2011 level 8) - Gender: Women – relative difference between subregional and national value
NEAC_RATE_EMPLOYMENT_Y25T34 L8 M vs nation	% EMPLOYMENT 25-34 WITH L8 EDUCATION, MALE, vs nation	Employment rate for 25 to 34 year-olds age range - Education ISCED level: Doctoral or equivalent level (ISCED2011 level 8) - Gender: Men – relative difference between subregional and national value
NEAC_RATE_EMPLOYMENT_Y25T34 L8 T vs nation	% EMPLOYMENT 25-34 WITH L8 EDUCATION, vs nation	Employment rate for 25 to 34 year-olds age range - Education ISCED level: Doctoral or equivalent level (ISCED2011 level 8) - Gender: Total – relative difference between subregional and national value
NEAC_RATE_EMPLOYMENT_Y25T64 L0T2 F vs nation	% EMPLOYMENT 25-64 WITH L0T2 EDUCATION, FEMALE, vs nation	Employment rate for 25 to 64 year-olds age range - Education ISCED level: Below upper secondary education - Gender: Women – relative difference between subregional and national value
NEAC_RATE_EMPLOYMENT_Y25T64 L0T2 M vs nation	% EMPLOYMENT 25-64 WITH L0T2 EDUCATION, MALE, vs nation	Employment rate for 25 to 64 year-olds age range - Education ISCED level: Below upper secondary education - Gender: Men – relative difference between subregional and national value
NEAC_RATE_EMPLOYMENT_Y25T64 L5 M vs nation	% EMPLOYMENT 25-64 WITH L5 EDUCATION, MALE, vs nation	Employment rate for 25 to 64 year-olds age range - Education ISCED level: Short-cycle tertiary education (ISCED2011 level 5) - Gender: Men – relative difference between subregional and national value
NEAC_RATE_EMPLOYMENT_Y25T64 L5 T vs nation	% EMPLOYMENT 25-64 WITH L5 EDUCATION, vs nation	Employment rate for 25 to 64 year-olds age range - Education ISCED level: Short-cycle tertiary education (ISCED2011 level 5) - Gender: Total – relative difference between subregional and national value
NEAC_RATE_EMPLOYMENT_Y25T64 L5T8 M vs nation	% EMPLOYMENT 25-64 WITH L5T8 EDUCATION, MALE, vs nation	Employment rate for 25 to 64 year-olds age range - Education ISCED level: Total tertiary education (ISCED2011 levels 5 to 8) - Gender: Men – relative difference between subregional and national value
NEAC_RATE_EMPLOYMENT_Y25T64 L6 M vs nation	% EMPLOYMENT 25-64 WITH L6 EDUCATION, MALE, vs nation	Employment rate for 25 to 64 year-olds age range - Education ISCED level: Bachelor’s or equivalent level (ISCED2011 level 6) - Gender: Men – relative difference between subregional and national value
NEAC_RATE_EMPLOYMENT_Y25T64 L6 T vs nation	% EMPLOYMENT 25-64 WITH L6 EDUCATION, vs nation	Employment rate for 25 to 64 year-olds age range - Education ISCED level: Bachelor’s or equivalent level (ISCED2011 level 6) - Gender: Total – relative difference between subregional and national value
NEAC_RATE_EMPLOYMENT_Y25T64 L7 F vs nation	% EMPLOYMENT 25-64 WITH L7 EDUCATION, FEMALE, vs nation	Employment rate for 25 to 64 year-olds age range - Education ISCED level: Master’s or equivalent level (ISCED2011 level 7) - Gender: Women – relative difference between subregional and national value
NEAC_RATE_EMPLOYMENT_Y25T64 L7 M vs nation	% EMPLOYMENT 25-64 WITH L7 EDUCATION, MALE, vs nation	Employment rate for 25 to 64 year-olds age range - Education ISCED level: Master’s or equivalent level (ISCED2011 level 7) - Gender: Men – relative difference between subregional and national value
NEAC_RATE_EMPLOYMENT_Y25T64 L7 T vs nation	% EMPLOYMENT 25-64 WITH L7 EDUCATION, vs nation	Employment rate for 25 to 64 year-olds age range - Education ISCED level: Master’s or equivalent level (ISCED2011 level 7) - Gender: Total – relative difference between subregional and national value
NEAC_RATE_EMPLOYMENT_Y25T64 L8 F vs nation	% EMPLOYMENT 25-64 WITH L8 EDUCATION, FEMALE, vs nation	Employment rate for 25 to 64 year-olds age range - Education ISCED level: Doctoral or equivalent level (ISCED2011 level 8) - Gender: Women – relative difference between subregional and national value
NEAC_RATE_EMPLOYMENT_Y25T64 L8 M vs nation	% EMPLOYMENT 25-64 WITH L8 EDUCATION, MALE, vs nation	Employment rate for 25 to 64 year-olds age range - Education ISCED level: Doctoral or equivalent level (ISCED2011 level 8) - Gender: Men – relative difference between subregional and national value
NEAC_RATE_EMPLOYMENT_Y25T64 L8 T vs nation	% EMPLOYMENT 25-64 WITH L8 EDUCATION, vs nation	Employment rate for 25 to 64 year-olds age range - Education ISCED level: Doctoral or equivalent level (ISCED2011 level 8) - Gender: Total – relative difference between subregional and national value
NEAC_RATE_EMPLOYMENT_Y25T64_L0T2 vs nation	% EMPLOYMENT 25-64 WITH L0T2 EDUCATION, vs nation	Employment rate for 25 to 64 year-olds, below upper secondary education – relative difference between subregional and national value
NEAC_RATE_EMPLOYMENT_Y25T64_L3T4 vs nation	% EMPLOYMENT 25-64 WITH L3T4 EDUCATION, vs nation	Employment rate for 25 to 64 year-olds, with upper secondary and post-secondary non-tertiary education – relative difference between subregional and national value
NEAC_RATE_EMPLOYMENT_Y25T64_L5T8 vs nation	% EMPLOYMENT 25-64 WITH L5T8 EDUCATION, vs nation	Employment rate for 25 to 64 year-olds, with tertiary education – relative difference between subregional and national value
NEAC_SHARE_EA_Y25T34 L0T2 T vs nation	% POPULATION 25-34 WITH L0T2 EDUCATION, vs nation	Share of population 25 to 34 year-olds by educational attainment - Education ISCED level: Below upper secondary education - Gender: Total – relative difference between subregional and national value
NEAC_SHARE_EA_Y25T34 L3T4 T vs nation	% POPULATION 25-34 WITH L3T4 EDUCATION, vs nation	Share of population 25 to 34 year-olds by educational attainment - Education ISCED level: Upper secondary and post-secondary non-tertiary education - Gender: Total – relative difference between subregional and national value
NEAC_SHARE_EA_Y25T34 L6 T vs nation	% POPULATION 25-34 WITH L6 EDUCATION, vs nation	Share of population 25 to 34 year-olds by educational attainment - Education ISCED level: Bachelor’s or equivalent level (ISCED2011 level 6) - Gender: Total – relative difference between subregional and national value
NEAC_SHARE_EA_Y25T34 L7 T vs nation	% POPULATION 25-34 WITH L7 EDUCATION, vs nation	Share of population 25 to 34 year-olds by educational attainment - Education ISCED level: Master’s or equivalent level (ISCED2011 level 7) - Gender: Total – relative difference between subregional and national value
NEAC_SHARE_EA_Y25T64_L0T2 vs nation	% POPULATION 25-64 WITH L0T2 EDUCATION, vs nation	Share of population 25 to 64 year-olds, below upper secondary education – relative difference between subregional and national value
NEAC_SHARE_EA_Y25T64_L3T4 vs nation	% POPULATION 25-64 WITH L3T4 EDUCATION, vs nation	Share of population 25 to 64 year-olds, with upper secondary and post-secondary non-tertiary education – relative difference between subregional and national value
NEAC_SHARE_EA_Y25T64_L5T8 vs nation	% POPULATION 25-64 WITH L5T8 EDUCATION, vs nation	Share of population 25 to 64 year-olds with tertiary education – relative difference between subregional and national value
NEET_F_RA vs nation	% FEMALE NEET, vs nation	Rate of Young Females Not in Employment and not in any Education and Training (in % of the female population aged 18 to 24) – relative difference between subregional and national value
NEET_M_RA vs nation	% MALE NEET, vs nation	Rate of Young Males Not in Employment and not in any Education and Training (in % of the male population aged 18 to 24) – relative difference between subregional and national value
NEET_RA_SEXDIF vs nation	% NEET GENDER DIFFERENCE (F-M), vs nation	Rate of Young People Not in Employment and not in any Education and Training - Gender difference (female-male) – relative difference between subregional and national value
NEET_T_RA vs nation	% NEET, vs nation	Rate of Young People Not in Employment and not in any Education and Training (in % of the total population aged 18 to 24) – relative difference between subregional and national value
PARTIC_RA_15_64_GR_2007 T vs nation	PARTICIPATION RATE GROWTH 15-64 (2007=100), vs nation	Participation Rate Growth, 15-64 years old, Index (2007=100) - Gender: Total – relative difference between subregional and national value
PARTIC_RA_15_MAX T vs nation	PARTICIPATION RATE 15+, vs nation	Participation Rate 15+ (% labour force 15+ over population 15+) - Gender: Total – relative difference between subregional and national value
PARTIC_RA_15_MAX_GR_2001 T vs nation	PARTICIPATION RATE GROWTH 15+ (2001=100), vs nation	Participation Rate, 15 years old or more, Growth Index (2001=100) - Gender: Total – relative difference between subregional and national value
PARTIC_RA_15_MAX_GR_2007 T vs nation	PARTICIPATION RATE GROWTH 15+ (2007=100) , vs nation	Participation Rate Growth, 15 years old or more, Index (2007=100) - Gender: Total – relative difference between subregional and national value
PARTIC_RA_15_MAX_SEXDIF T vs nation	PARTICIPATION RATE 15+ GENDER DIFFERENCE (F-M), vs nation	Participation Rate Gender difference, 15 years old or more (female-male) - Gender: Total – relative difference between subregional and national value
RD_PER_F_BUS_RA vs nation	% FEMALE EMPLOYMENT IN R&D, BUSINESS SECTOR, vs nation	R&D Female Employed by the Business Sector Rate (in % of Female employment) – relative difference between subregional and national value
RD_PER_F_BUS_SH vs nation	% R&D FEMALE PERSONNEL BUSINESS SECTOR, vs nation	Share of R&D Female Personnel Employed by the Business Sector (in % of total R&D personnel, same sector) – relative difference between subregional and national value
RD_PER_F_GOV_SH vs nation	% R&D FEMALE PERSONNEL GOVERNMENT SECTOR, vs nation	Share of R&D Female Employed by the Government Sector (in % of total R&D personnel, same sector) – relative difference between subregional and national value
RD_PER_F_TOT_SH vs nation	% R&D FEMALE PERSONNEL, vs nation	Share of R&D Female in R&D Total Personnel – relative difference between subregional and national value
RD_PER_T_BUS_RA vs nation	% EMPLOYMENT IN R&D, BUSINESS SECTOR, vs nation	R&D Personnel Employed by the Business Sector Rate (in % of total employment) – relative difference between subregional and national value
RD_PER_T_GOV_RA vs nation	% EMPLOYMENT IN R&D, GOVERNMENT SECTOR, vs nation	R&D Personnel Employed by the Government Sector Rate (in % of total employment) – relative difference between subregional and national value
RD_PER_T_HES_RA vs nation	% EMPLOYMENT IN R&D, HIGH EDUCATION SECTOR, vs nation	R&D Personnel Employed by the Higher Education Sector Rate (in % of total employment) – relative difference between subregional and national value
RD_PER_T_TOT_RA vs nation	% EMPLOYMENT IN R&D, vs nation	R&D Total Personnel Rate (in % of total employment) – relative difference between subregional and national value
STU_ENR_ISCED02_RA vs nation	% ENROLMENT AT L0T2 EDUCATION, vs nation	Student Enrolment at Elementary Level Rate (in % of population) – relative difference between subregional and national value
STU_ENR_ISCED34_RA vs nation	% ENROLMENT AT L3T4 EDUCATION, vs nation	Student Enrolment at Secondary Level Rate (in % of population) – relative difference between subregional and national value
STU_ENR_ISCED58_RA vs nation	% ENROLMENT AT L5T8 EDUCATION, vs nation	Student Enrolment at Tertiary Level Rate (in % of population) – relative difference between subregional and national value
TRANS_SHARE_EDULABOUR_NE_U_I_Y18T24 T T vs nation	% NEET 18-24, vs nation	Share of 18-24 year-olds population not in education and unemployed or inactive (NEET) - Education ISCED level: All ISCED levels - Gender: Total – relative difference between subregional and national value
UNEM_RA_15_64 T vs nation	% UNEMPLOYMENT 15-64, vs nation	Unemployment Rate (% unemployed over labour force 15-64) - Gender: Total – relative difference between subregional and national value
UNEM_RA_15_64_GR_2007 T vs nation	% UNEMPLOYMENT 15-64 GROWTH INDEX (2007=100), vs nation	Unemployment Rate, 15-64 years old, Growth Index (2007=100) - Gender: Total – relative difference between subregional and national value
UNEM_RA_15_MAX T vs nation	% UNEMPLOYMENT 15+, vs nation	Unemployment Rate (% unemployed over labour force 15+) - Gender: Total – relative difference between subregional and national value
UNEM_RA_15_MAX_GR_2007 T vs nation	% UNEMPLOYMENT 15+ GROWTH INDEX (2007=100), vs nation	Unemployment Rate, 15 years old or more, Growth Index (2007=100) - Gender: Total – relative difference between subregional and national value
UNEM_Y15_24_RA T vs nation	% UNEMPLOYMENT 15-24, vs nation	Youth Unemployment Rate (% unemployment 15-24 over labour force 15-24) - Gender: Total – relative difference between subregional and national value
