# Supplementary material for: Detecting the socio-economic drivers of confidence in government with eXplainable Artificial Intelligence
Source: Sci Rep. 2023 Jan 16;13:839. doi: 10.1038/s41598-023-28020-5 (PMC9841965; doi:10.1038/s41598-023-28020-5)
Supplement: Supplementary file 5 — Supplementary Information 5. [file 41598_2023_28020_MOESM5_ESM.xlsx]

## Sheet: Sheet1
TERRITORIAL AND PEOPLE WELL-BEING (TPW) INDICATORS Indicators selected by Boruta are highlighted in cyan
Indicator code	Indicator name	Description
AIR_POL	AIR POLLUTION PM2.5	Air Pollution in PM2.5 (average level in µg/m³ experienced by the population)
BB_ACC	% HOUSEHOLDS WITH INTERNET BROADBAND ACCESS	Share of households with internet broadband access (in % of total households)
CO2_CAPITA	CO2 EMISSIONS RATE	CO2 Emissions Rate (in tonnes per capita)
DOC_RA	ACTIVE PHYSICIANS RATE	Active Physicians Rate (physicians for 1000 population)
HOMIC_RA	INTENTIONAL HOMICIDE RATE	Intentional Homicide Rate (homicides for 100 000 population)
HOSP_BEDS_RA	HOSPITAL BED RATE	Hospital Bed Rate (hospital beds for 1000 population)
ROOMS_PC	ROOMS PER CAPITA	Average number of rooms per inhabitant (rooms per capita)
VEH_THEFT	MOTOR VEHICLE THEFT RATE	Motor Vehicle Theft Rate (number)
VEH_THEFT_RA	MOTOR VEHICLE THEFT RATE PER 10000 POPULATION	Motor Vehicle Theft Rate (vehicule theft for 10 000 population)
VEH_TOTAL_RA	PRIVATE VEHICLES RATE	Private Vehicles Rate (number of vehicles for 1000 population)
VOTERS_RA	VOTERS TURNOUT TO GENERAL ELECTIONS (% REGISTRED VOTERS)	Voters Turnout to General Elections (in % of registered voters who voted)
VOTERS_SH	VOTERS TURNOUT TO GENERAL ELECTIONS	Voter turnout in general election
WASTE_RA	MUNICIPAL WASTE RATE	Municipal Waste Rate (kilos per capita)
WAST_RECYCL_SH	% MUNICIPAL WASTE RECYCLED	Share of municipal waste recycled
AIR_POL vs nation	AIR POLLUTION PM2.5, vs nation	Air Pollution in PM2.5 (average level in µg/m³ experienced by the population) – relative difference between subregional and national value
BB_ACC vs nation	% HOUSEHOLDS WITH INTERNET BROADBAND ACCESS, vs nation	Share of households with internet broadband access (in % of total households) – relative difference between subregional and national value
CO2_CAPITA vs nation	CO2 EMISSIONS RATE, vs nation	CO2 Emissions Rate (in tonnes per capita) – relative difference between subregional and national value
DOC_RA vs nation	ACTIVE PHYSICIANS RATE, vs nation	Active Physicians Rate (physicians for 1000 population) – relative difference between subregional and national value
HOMIC_RA vs nation	INTENTIONAL HOMICIDE RATE, vs nation	Intentional Homicide Rate (homicides for 100 000 population) – relative difference between subregional and national value
HOSP_BEDS_RA vs nation	HOSPITAL BED RATE, vs nation	Hospital Bed Rate (hospital beds for 1000 population) – relative difference between subregional and national value
ROOMS_PC vs nation	ROOMS PER CAPITA, vs nation	Average number of rooms per inhabitant (rooms per capita) – relative difference between subregional and national value
VEH_THEFT vs nation	MOTOR VEHICLE THEFT RATE, vs nation	Motor Vehicle Theft Rate (number) – relative difference between subregional and national value
VEH_THEFT_RA vs nation	MOTOR VEHICLE THEFT RATE PER 10000 POPULATION, vs nation	Motor Vehicle Theft Rate (vehicule theft for 10 000 population) – relative difference between subregional and national value
VEH_TOTAL_RA vs nation	PRIVATE VEHICLES RATE, vs nation	Private Vehicles Rate (number of vehicles for 1000 population) – relative difference between subregional and national value
VOTERS_RA vs nation	VOTERS TURNOUT TO GENERAL ELECTIONS (% REGISTRED VOTERS), vs nation	Voters Turnout to General Elections (in % of registered voters who voted) – relative difference between subregional and national value
VOTERS_SH vs nation	VOTERS TURNOUT TO GENERAL ELECTIONS, vs nation	Voter turnout in general election – relative difference between subregional and national value
WASTE_RA vs nation	MUNICIPAL WASTE RATE, vs nation	Municipal Waste Rate (kilos per capita) – relative difference between subregional and national value
WAST_RECYCL_SH vs nation	% MUNICIPAL WASTE RECYCLED, vs nation	Share of municipal waste recycled – relative difference between subregional and national value
