# Supplementary material for: Detecting the socio-economic drivers of confidence in government with eXplainable Artificial Intelligence
Source: Sci Rep. 2023 Jan 16;13:839. doi: 10.1038/s41598-023-28020-5 (PMC9841965; doi:10.1038/s41598-023-28020-5)
Supplement: Supplementary file 6 — Supplementary Information 6. [file 41598_2023_28020_MOESM6_ESM.xlsx]

## Sheet: Foglio1
TL2 subregion code	TL2 subregion name	Community ID
AT11	Burgenland (AT)	C1a
AT12	Niederösterreich	C1a
AT13	Wien	C2b
AT21	Kärnten	C1a
AT22	Steiermark	C1a
AT31	Oberösterreich	C1a
AT32	Salzburg	C1a
AT33	Tirol	C1a
AT34	Vorarlberg	C1a
BE1	Reg -Bruxelles-Cap -/Brussels Hfdst -Gew -	C2b
BE2	Vlaams Gewest	C1c
BE3	Région wallonne	C2b
BG31	Severozapaden	C2a
BG32	Severen tsentralen	C2a
BG33	Severoiztochen	C2a
BG34	Yugoiztochen	C2a
BG41	Yugozapaden	C2b
BG42	Yuzhen tsentralen	C2b
CZ01	Praha	C1d
CZ02	Strední Cechy	C2b
CZ03	Jihozápad	C2b
CZ04	Severozápad	C2b
CZ05	Severovýchod	C2b
CZ06	Jihovýchod	C2b
CZ07	Strední Morava	C2b
CZ08	Moravskoslezsko	C2b
DE1	Baden-Württemberg	C1a
DE2	Bayern	C1a
DE3	Berlin	C2b
DE4	Brandenburg	C2b
DE5	Bremen	C1a
DE6	Hamburg	C1a
DE7	Hessen	C1a
DE8	Mecklenburg-Vorpommern	C2b
DE9	Niedersachsen	C1a
DEA	Nordrhein-Westfalen	C1a
DEB	Rheinland-Pfalz	C1a
DEC	Saarland	C1a
DED	Sachsen	C1a
DEE	Sachsen-Anhalt	C2b
DEF	Schleswig-Holstein	C1a
DEG	Thüringen	C1a
DK01	Hovedstaden	C1d
DK02	Sjælland	C1d
DK03	Syddanmark	C1d
DK04	Midtjylland	C1d
DK05	Nordjylland	C1d
EE00	Estonia	C2b
EL30	Attiki	C2a
EL41	Voreio Aigaio	C2a
EL42	Notio Aigaio	C3a
EL43	Kriti	C2a
EL51	Anatoliki Makedonia, Thraki	C2a
EL52	Kentriki Makedonia	C2a
EL53	Dytiki Makedonia	C2a
EL54	Ipeiros	C2a
EL61	Thessalia	C2a
EL62	Ionia Nisia	C3a
EL63	Dytiki Ellada	C2a
EL64	Sterea Ellada	C2a
EL65	Peloponnisos	C2a
ES11	Galicia	C3b
ES12	Asturias	C3b
ES13	Cantabria	C3b
ES21	País Vasco	C2b
ES22	Navarra	C2b
ES23	La Rioja	C3b
ES24	Aragón	C3b
ES30	Comunidad de Madrid	C2b
ES41	Castilla y León	C3b
ES42	Castilla-La Mancha	C3b
ES43	Extremadura	C3b
ES51	Cataluña	C3b
ES52	Comunidad Valenciana	C3b
ES53	Baleares	C3b
ES61	Andalucía	C3b
ES62	Región de Murcia	C3b
ES63	Ciudad Autónoma de Ceuta	C3a
ES64	Ciudad Autónoma de Melilla	C3a
ES70	Canarias	C3b
FI19	Länsi-Suomi	C1d
FI1B	Helsinki-Uusimaa	C1d
FI1C	Etelä-Suomi	C1d
FI1D	Pohjois- ja Itä-Suomi	C1d
FI20	Åland	C1d
FR1	Île-de-France	C2b
FRB	Centre - Val de Loire	C2b
FRC	Bourgogne-Franche-Comté	C2b
FRD	Normandy	C3c
FRE	Hauts-de-France	C3c
FRF	Grand Est	C2b
FRG	Pays de la Loire	C2b
FRH	Brittany	C2b
FRI	Nouvelle-Aquitaine	C2b
FRJ	Occitanie	C2b
FRK	Auvergne-Rhône-Alpes	C2b
FRL	Provence-Alpes-Côte d’Azur	C2b
FRM	Corsica	C3b
HR03	Jadranska Hrvatska	C2b
HR04	Kontinentalna Hrvatska	C2b
HU11	Budapest	C2b
HU12	Pest	C2b
HU21	Közép-Dunántúl	C2b
HU22	Nyugat-Dunántúl	C2b
HU23	Del-Dunántúl	C2b
HU31	Eszak-Magyarorszag	C2b
HU32	Eszak-Alfold	C2b
HU33	Del-Alfold	C2b
IE04	Northern and Western	C1d
IE05	Southern	C1d
IE06	Eastern and Midland	C1d
ITC1	Piemonte	C3c
ITC2	Valle d'Aosta	C3c
ITC3	Liguria	C3c
ITC4	Lombardia	C3c
ITF1	Abruzzo	C3a
ITF2	Molise	C3a
ITF3	Campania	C3a
ITF4	Puglia	C3a
ITF5	Basilicata	C3a
ITF6	Calabria	C3a
ITG1	Sicilia	C3a
ITG2	Sardegna	C3a
ITH1	Bolzano/Bozen	C1a
ITH2	Trento	C3c
ITH3	Veneto	C3c
ITH4	Friuli-Venezia Giulia	C3c
ITH5	Emilia-Romagna	C3c
ITI1	Toscana	C3c
ITI2	Umbria	C3c
ITI3	Marche	C3c
ITI4	Lazio	C3a
LT01	Sostines regionas	C2b
LT02	Vidurio ir vakaru Lietuvos regionas	C2b
LU00	Luxembourg	C2b
LV00	Latvia	C2b
MT00	Malta	C1d
NL11	Groningen	C1c
NL12	Friesland (NL)	C1c
NL13	Drenthe	C1c
NL21	Overijssel	C1c
NL22	Gelderland	C1c
NL23	Flevoland	C1c
NL31	Utrecht	C1c
NL32	Noord-Holland	C1c
NL33	Zuid-Holland	C1c
NL34	Zeeland	C1c
NL41	Noord-Brabant	C1c
NL42	Limburg (NL)	C1c
PL21	Malopolskie	C2b
PL22	Slaskie	C2b
PL41	Wielkopolskie	C2b
PL42	Zachodniopomorskie	C2b
PL43	Lubuskie	C2b
PL51	Dolnoslaskie	C2b
PL52	Opolskie	C2b
PL61	Kujawsko-Pomorskie	C2b
PL62	Warminsko-Mazurskie	C2b
PL63	Pomorskie	C2b
PL71	Lódzkie	C2b
PL72	Swietokrzyskie	C2b
PL81	Lubelskie	C2b
PL82	Podkarpackie	C2b
PL84	Podlaskie	C2b
PL91	Warszawski stoleczny	C2b
PL92	Mazowiecki regionalny	C2b
PT11	Norte	C3b
PT15	Algarve	C3b
PT16	Centro (PT)	C3b
PT17	Área Metropolitana de Lisboa	C2b
PT18	Alentejo	C3b
PT20	Região Autónoma dos Açores	C3b
PT30	Região Autónoma da Madeira	C3b
RO11	Nord-Vest	C2b
RO12	Centru	C2a
RO21	Nord-Est	C2b
RO22	Sud-Est	C2b
RO31	Sud - Muntenia	C2b
RO32	Bucuresti - Ilfov	C2b
RO41	Sud-Vest Oltenia	C2b
RO42	Vest	C2b
SE11	Stockholm	C1d
SE12	Östra Mellansverige	C1d
SE21	Småland med öarna	C1d
SE22	Sydsverige	C1d
SE23	Västsverige	C1d
SE31	Norra Mellansverige	C1d
SE32	Mellersta Norrland	C1d
SE33	Övre Norrland	C1d
SI03	Vzhodna Slovenija	C2b
SI04	Zahodna Slovenija	C2b
SK01	Bratislavský kraj	C2b
SK02	Západné Slovensko	C2b
SK03	Stredné Slovensko	C2b
SK04	Východné Slovensko	C2b

## Sheet: Foglio2
Id	Community ID filtered
AT11	C1a
AT12	C1a
AT13	C2b
AT21	C1a
AT22	C1a
AT31	C1a
AT32	C1a
AT33	C1a
AT34	C1a
BE1	C2b
BE2	C1c
BE3	C2b
BG31	C2a
BG32	C2a
BG33	C2a
BG34	C2a
BG41	C2b
BG42	C2b
CZ01	C1d
CZ02	C2b
CZ03	C2b
CZ04	C2b
CZ05	C2b
CZ06	C2b
CZ07	C2b
CZ08	C2b
DE1	C1a
DE2	C1a
DE3	C2b
DE4	C2b
DE5	C1a
DE6	C1a
DE7	C1a
DE8	C2b
DE9	C1a
DEA	C1a
DEB	C1a
DEC	C1a
DED	C1a
DEE	C2b
DEF	C1a
DEG	C1a
DK01	C1d
DK02	C1d
DK03	C1d
DK04	C1d
DK05	C1d
EE00	C2b
EL30	C2a
EL41	C2a
EL42	C3a
EL43	C2a
EL51	C2a
EL52	C2a
EL53	C2a
EL54	C2a
EL61	C2a
EL62	C3a
EL63	C2a
EL64	C2a
EL65	C2a
ES11	C3b
ES12	C3b
ES13	C3b
ES21	C2b
ES22	C2b
ES23	C3b
ES24	C3b
ES30	C2b
ES41	C3b
ES42	C3b
ES43	C3b
ES51	C3b
ES52	C3b
ES53	C3b
ES61	C3b
ES62	C3b
ES63	C3a
ES64	C3a
ES70	C3b
FI19	C1d
FI1B	C1d
FI1C	C1d
FI1D	C1d
FI20	C1d
FR1	C2b
FRB	C2b
FRC	C2b
FRD	C3c
FRE	C3c
FRF	C2b
FRG	C2b
FRH	C2b
FRI	C2b
FRJ	C2b
FRK	C2b
FRL	C2b
FRM	C3b
HR03	C2b
HR04	C2b
HU11	C2b
HU12	C2b
HU21	C2b
HU22	C2b
HU23	C2b
HU31	C2b
HU32	C2b
HU33	C2b
IE04	C1d
IE05	C1d
IE06	C1d
ITC1	C3c
ITC2	C3c
ITC3	C3c
ITC4	C3c
ITF1	C3a
ITF2	C3a
ITF3	C3a
ITF4	C3a
ITF5	C3a
ITF6	C3a
ITG1	C3a
ITG2	C3a
ITH1	C1a
ITH2	C3c
ITH3	C3c
ITH4	C3c
ITH5	C3c
ITI1	C3c
ITI2	C3c
ITI3	C3c
ITI4	C3a
LT01	C2b
LT02	C2b
LU00	C2b
LV00	C2b
MT00	C1d
NL11	C1c
NL12	C1c
NL13	C1c
NL21	C1c
NL22	C1c
NL23	C1c
NL31	C1c
NL32	C1c
NL33	C1c
NL34	C1c
NL41	C1c
NL42	C1c
PL21	C2b
PL22	C2b
PL41	C2b
PL42	C2b
PL43	C2b
PL51	C2b
PL52	C2b
PL61	C2b
PL62	C2b
PL63	C2b
PL71	C2b
PL72	C2b
PL81	C2b
PL82	C2b
PL84	C2b
PL91	C2b
PL92	C2b
PT11	C3b
PT15	C3b
PT16	C3b
PT17	C2b
PT18	C3b
PT20	C3b
PT30	C3b
RO11	C2b
RO12	C2a
RO21	C2b
RO22	C2b
RO31	C2b
RO32	C2b
RO41	C2b
RO42	C2b
SE11	C1d
SE12	C1d
SE21	C1d
SE22	C1d
SE23	C1d
SE31	C1d
SE32	C1d
SE33	C1d
SI03	C2b
SI04	C2b
SK01	C2b
SK02	C2b
SK03	C2b
SK04	C2b
